# Supplementary material for: The Distribution and Spread of Susceptible and Resistant Neisseria gonorrhoeae Across Demographic Groups in a Major Metropolitan Center
Source: Clin Infect Dis. 2020 Aug 23;73(9):e3146–55. doi: 10.1093/cid/ciaa1229 (PMC8563204; doi:10.1093/cid/ciaa1229)
Supplement: ciaa1229_suppl_Supplementary_Table-1 [file ciaa1229_suppl_supplementary_table-1.txt]

run_accession	Age	Race	gender	partner	CollectionDate	CT_any	Hx_Syphilis	Hx_GC	hivstatus	genogroup	fastbaps	final_cluster	PatientNumber	cefixime	ceftriaxone	azithromycin	ciprofloxacin
ERR2632001	29	Hispanic	1	MSM	2013-10	0	0	1	Recent Negative	2992	15	1	744	0.016	0.004	0.19	0.003
ERR3200989	26	Hispanic	1	MSM	2013-4	1	1	1	Recent Negative	2992	15	1	301	0.016	0.008	0.5	0.002
ERR3200897	26	NH-White	1	MSW	2012-12	0	0	1	Recent Negative	2992	15	1	196	0.016	0.004	0.38	0.003
ERR2631781	34	NH-White	1	MSM	2012-12	1	0	0	Positive	2992	15	1	581	0.023	0.012	0.5	0.003
ERR3200986	32	NH-Other	1	MSM	2013-4	1	0	1	Recent Negative	2992	15	1	238	0.016	0.012	0.5	0.003
ERR3200988	26	Hispanic	1	MSM	2013-4	1	1	1	Recent Negative	2992	15	1	301	0.016	0.008	0.5	0.003
ERR3201259	49	NH-White	1	MSM	2012-8	0	0	1	Recent Negative	2992	15	1	528	0.016	0.004	0.25	0.002
ERR3200992	25	NH-White	1	MSM	2013-4	0	0	0	Recent Negative	2992	15	1	822	0.016	0.003	0.38	0.002
ERR2632019	30	NH-White	1	MSM	2013-10	0	0	0	Recent Negative	2992	15	1	341	0.016	0.008	0.19	0.003
ERR2631957	25	Hispanic	1	MSM	2013-7	0	0	1	Recent Negative	2992	15	1	439	0.016	0.006	0.25	0.004
ERR3201045	36	NH-White	1	MSM	2012-12	1	1	1	Positive	2992	15	1	588	0.023	0.008	0.5	0.006
ERR2631905	26	NH-White	1	MSM	2013-12	0	0	0	Recent Negative	2992	15	1	787	0.016	0.016	0.5	0.003
ERR2631873	27	Hispanic	3	TSM	2013-10	0	0	1	Recent Negative	2992	15	1	284	0.016	0.016	0.25	0.003
ERR3201014	30	NH-White	1	MSM	2013-5	0	0	1	Recent Negative	2992	15	1	157	NA	NA	NA	NA
ERR3201299	32	NH-White	1	MSM	2012-11	0	1	1	Unknown	2992	15	1	457	0.016	0.008	0.5	0.004
ERR3201125	25	NH-Black	1	MSM	2013-2	0	0	0	Recent Negative	2992	15	1	622	0.016	0.006	0.5	0.003
ERR1837129	25	NH-Black	1	MSM	2013-2	0	0	0	Recent Negative	2992	15	1	622	0.016	0.006	0.38	0.004
ERR3201029	32	NH-White	1	MSM	2012-10	0	0	1	Recent Negative	6155	15	1	556	0.016	0.008	0.25	0.004
ERR3201292	30	Hispanic	1	MSM	2012-11	1	0	1	Recent Negative	2992	15	1	26	0.016	0.012	0.25	0.006
ERR2631899	54	Hispanic	1	MSM	2013-7	0	0	1	Positive	2992	15	1	3	NA	NA	NA	NA
ERR3201332	29	NH-Other	1	MSM	2012-8	0	0	0	Recent Negative	2992	15	1	453	0.016	0.002	0.19	0.003
ERR2631742	28	NH-Black	1	MSMW	2013-11	0	0	1	Recent Negative	2992	15	1	708	0.016	0.016	0.38	0.004
ERR3200890	31	Hispanic	1	NA	2013-3	0	NA	1	Positive	2992	15	1	7	0.016	0.006	0.25	0.004
ERR3201016	24	NH-White	1	MSM	2013-5	0	0	0	Recent Negative	2992	15	1	673	NA	NA	NA	NA
ERR3201302	29	Hispanic	1	NA	2012-10	1	NA	1	Positive	2992	15	1	538	0.016	0.008	0.75	0.006
ERR2631886	27	NH-Black	1	MSW	2013-11	0	0	0	Recent Negative	5268	8	2	88	0.016	0.016	0.023	0.002
ERR3200962	35	NH-White	1	MSM	2012-2	0	1	1	Recent Negative	5268	8	2	13	0.016	0.003	0.016	0.002
ERR3201192	23	NH-White	1	MSMW	2012-4	0	0	0	Recent Negative	5268	8	2	445	0.016	0.008	0.19	0.003
ERR3200972	43	NH-Black	1	MSM	2012-2	0	0	1	Recent Negative	5268	8	2	416	0.023	0.023	0.094	0.004
ERR3201105	26	Hispanic	1	MSM	2012-8	0	0	0	Recent Negative	5268	8	2	521	0.016	0.002	0.125	0.002
ERR1204785	26	NH-Black	1	MSW	2014-5	0	0	1	Unknown	5268	8	2	103	<=0.016	<0.002	0.5	0.006
ERR2631968	45	NH-White	1	MSM	2013-9	0	0	0	Recent Negative	5268	8	2	329	0.016	0.006	0.125	0.004
ERR3201040	32	NH-White	1	MSM	2012-11	1	0	1	Recent Negative	5268	8	2	384	0.016	0.008	0.19	0.006
ERR2631982	29	NH-Other	1	MSM	2013-12	0	0	1	Recent Negative	5268	8	2	786	0.016	0.016	0.25	0.006
ERR2631847	17	NH-Black	1	MSM	2012-1	0	0	0	Recent Negative	5268	8	2	398	<0.016	<0.016	0.047	0.002
ERR2631896	41	NH-White	1	MSM	2014-2	0	1	0	Recent Negative	5268	8	2	681	0.016	0.016	0.5	0.004
ERR2631949	27	NH-White	1	MSM	2013-12	0	0	0	Recent Negative	5268	8	2	452	0.016	0.016	0.75	0.006
ERR2631848	17	NH-Black	1	MSM	2012-1	0	0	0	Recent Negative	5268	8	2	398	<0.016	0.003	0.19	0.002
ERR2631761	30	NH-Black	1	MSM	2013-10	0	0	1	Positive	5268	8	2	279	0.016	0.016	0.125	0.004
ERR3201298	24	Hispanic	1	MSM	2012-11	0	0	0	Recent Negative	5268	8	2	379	0.016	0.002	0.032	0.002
ERR3200882	33	NH-Black	1	MSW	2012-7	1	0	0	Recent Negative	5268	8	2	497	0.016	0.004	0.25	0.003
ERR2631828	27	NH-Black	1	MSW	2014-2	1	0	0	Recent Negative	5268	8	2	793	0.016	0.016	0.094	0.003
ERR3201168	27	Hispanic	1	MSM	2013-4	0	NA	0	Recent Negative	5268	8	2	274	0.016	0.004	0.19	0.003
ERR2631861	42	NH-Other	1	MSW	2014-2	0	1	1	Positive	5441	10	79	52	0.016	0.016	0.19	0.004
ERR3200853	57	NH-Black	1	MSM	2013-5	0	1	1	Positive	11080	10	79	610	0.016	0.008	0.125	0.004
ERR2631959	22	Hispanic	1	MSMW	2014-4	0	0	0	Recent Negative	5441	10	79	728	0.016	0.016	0.25	0.004
ERR3201019	28	NH-Black	1	MSM	2012-6	1	1	1	Positive	11080	10	79	1	0.016	0.006	0.064	0.003
ERR3201327	26	Hispanic	1	MSM	2013-3	0	0	1	Positive	5441	10	79	781	0.016	0.002	0.125	0.004
ERR3200921	31	NH-White	1	MSM	2013-9	0	0	1	Recent Negative	11080	10	79	170	0.016	0.003	0.125	0.003
ERR3200915	27	NH-Black	1	MSW	2013-10	0	0	1	Recent Negative	5441	10	79	234	0.016	0.016	0.125	0.003
ERR3200954	20	NH-Black	1	MSW	2013-10	0	0	1	Recent Negative	5441	10	79	231	0.016	0.008	0.19	0.004
ERR2631921	30	Hispanic	1	MSM	2013-8	0	0	1	Recent Negative	11080	10	79	261	0.016	0.008	0.94	0.004
ERR1204783	26	NH-Black	1	MSM	2014-5	0	0	1	Positive	5441	10	79	804	<=0.016	<=0.016	0.25	0.004
ERR2631759	27	NH-Black	1	MSM	2013-8	0	1	0	Positive	5441	10	79	696	0.19	0.003	0.094	0.002
ERR3200909	26	NH-White	1	MSM	2014-2	0	1	0	Recent Negative	5441	10	79	317	<= 0.016	<= 0.016	0.25	0.004
ERR3201000	31	NH-White	1	MSM	2013-5	0	0	1	Recent Negative	11080	10	79	363	0.016	0.006	0.125	0.003
ERR3201007	26	NH-White	1	MSM	2013-5	0	1	1	Recent Negative	11080	10	79	226	0.016	0.008	0.38	0.004
ERR3201079	45	NH-Black	1	MSMW	2013-7	0	1	1	Positive	5441	10	79	82	0.016	0.008	0.19	0.004
ERR3201090	25	NH-Black	1	MSMW	2013-2	0	1	1	Recent Negative	5441	10	79	135	0.016	0.004	0.064	0.002
ERR3201099	45	Hispanic	1	MSM	2012-12	0	1	1	Recent Negative	3935	15	4	64	0.023	0.012	0.75	0.008
ERR3201185	28	NH-White	1	NA	2012-9	0	NA	0	Recent Negative	3935	15	4	483	0.032	0.023	0.75	0.012
ERR2631730	18	NH-Black	1	MSM	2012-7	0	0	1	Recent Negative	3935	15	4	352	0.016	<0.016	0.5	0.008
ERR2631783	23	Hispanic	1	MSM	2013-4	0	0	0	Recent Negative	3935	15	4	661	0.016	0.008	0.75	0.008
ERR3201015	34	NH-Black	1	MSM	2013-5	1	0	1	Recent Negative	3935	15	4	382	NA	NA	NA	NA
ERR3201328	25	Hispanic	1	MSM	2013-3	0	0	1	Recent Negative	3935	15	4	638	0.023	0.016	1	0.016
ERR3201319	27	NH-White	1	MSM	2013-3	1	0	1	Recent Negative	3935	15	4	357	0.023	0.016	0.75	0.016
ERR2632018	16	NH-Black	1	MSMW	2014-2	0	0	0	Recent Negative	3935	15	4	792	0.047	0.016	1	0.012
ERR2632007	22	NH-White	1	MSM	2013-10	0	0	1	Unknown	3935	15	4	756	0.032	0.023	0.19	0.008
ERR3201285	56	NH-White	1	MSM	2012-8	1	0	1	Positive	3935	15	4	534	0.016	0.002	0.25	0.008
ERR3201057	47	NH-Black	1	MSM	2013-4	0	0	0	Unknown	3935	15	4	650	0.032	0.023	0.75	0.016
ERR2631910	34	Hispanic	1	MSM	2013-8	0	0	1	Recent Negative	25818_2#23___35	11	5	694	0.023	0.016	0.064	0.003
ERR3200943	36	Hispanic	1	MSM	2013-9	0	0	0	Recent Negative	25818_2#23___35	11	5	724	0.016	0.016	0.125	0.003
ERR2631919	38	NH-White	1	MSM	2013-8	0	0	1	Recent Negative	25818_2#23___35	11	5	27	0.032	0.023	0.064	0.003
ERR3200908	29	NH-Other	1	MSM	2014-2	1	0	1	Recent Negative	25818_2#23___35	11	5	206	0.032	0.023	0.047	0.004
ERR3201041	44	NH-Black	1	MSM	2012-11	0	1	1	Positive	25818_2#23___35	11	5	167	0.032	0.032	0.19	0.004
ERR3200945	31	NH-White	1	MSM	2013-9	0	0	1	Recent Negative	25818_2#23___35	11	5	723	0.032	0.023	0.125	0.003
ERR2631926	26	Hispanic	1	MSM	2013-8	0	NA	1	Recent Negative	25818_2#23___35	11	5	130	0.016	0.016	0.064	0.002
ERR2631756	35	NH-Black	1	MSW	2013-8	0	0	0	Recent Negative	25818_2#23___35	11	5	19	0.016	0.008	0.023	0.003
ERR3201158	28	NH-Black	1	MSMW	2013-3	0	0	1	Recent Negative	25818_2#23___35	11	5	635	0.023	0.016	0.047	0.003
ERR3200834	29	NH-Black	1	MSM	2013-9	0	0	1	Positive	25818_2#23___35	11	5	236	0.032	0.016	0.094	0.003
ERR3201135	24	NH-Black	1	MSM	2012-6	0	NA	1	Positive	8442	11	6	72	0.016	0.008	0.125	0.003
ERR3201153	28	NH-White	1	MSM	2012-9	1	0	1	Recent Negative	8442	11	6	224	0.023	0.016	0.125	0.004
ERR3200880	29	NH-White	1	MSM	2012-9	0	0	0	Recent Negative	8442	11	6	551	0.016	0.012	0.047	0.006
ERR2632005	30	NH-White	1	MSM	2013-10	0	0	0	Recent Negative	8442	11	6	755	0.016	0.006	0.094	0.003
ERR3201149	22	NH-Asian	1	MSM	2012-9	0	0	0	Recent Negative	8442	11	6	552	0.023	0.002	0.064	0.002
ERR3200932	23	NH-White	1	MSM	2012-7	0	0	1	Recent Negative	8442	11	6	220	0.023	0.012	0.125	0.003
ERR3201122	31	NH-White	1	MSM	2012-7	0	0	1	Recent Negative	8442	11	6	512	0.016	0.012	0.19	0.004
ERR2631878	22	NH-Black	1	MSM	2013-12	0	0	0	Recent Negative	19___208	11	6	690	0.023	0.023	0.38	0.004
ERR2632038	21	NH-Asian	1	MSM	2012-5	1	0	0	Recent Negative	8442	11	6	257	0.016	0.012	0.94	0.003
ERR3201075	25	NH-Black	1	MSM	2013-6	0	0	1	Recent Negative	7970	8	7	95	0.016	0.004	0.25	0.003
ERR3200958	26	NH-Black	1	MSM	2013-10	0	0	0	Recent Negative	30___620	8	7	209	0.016	0.016	0.125	0.003
ERR2632033	25	NH-Black	1	MSM	2012-4	0	1	0	Recent Negative	7970	8	7	390	0.016	0.006	0.25	0.004
ERR2632034	21	NH-Black	1	MSM	2012-4	0	0	0	Recent Negative	7970	8	7	456	0.016	0.004	0.19	0.003
ERR3201267	29	NH-Black	1	MSMW	2012-6	0	0	1	Positive	7970	8	7	114	0.016	SUSCEPTIBLE	0.25	0.006
ERR2631893	29	NH-Black	1	MSM	2013-12	1	0	0	Recent Negative	30___620	8	7	151	0.016	0.016	0.75	0.008
ERR2631942	52	NH-Black	1	MSW	2013-2	0	0	0	Unknown	7970	8	7	628	0.016	0.004	0.047	0.023
ERR3200891	44	NH-Other	1	MSW	2013-5	0	0	1	Recent Negative	7970	8	7	41	0.016	0.006	0.25	0.004
ERR2631775	22	Hispanic	1	MSM	2013-12	0	0	0	Recent Negative	26	8	8	778	0.016	0.016	0.38	0.006
ERR2631822	28	NH-White	1	MSMW	2012-8	0	0	0	Recent Negative	26	8	8	463	<0.016	0.006	0.25	0.004
ERR3200998	25	NH-White	1	MSM	2013-5	0	0	1	Recent Negative	26	8	8	664	0.016	0.006	0.25	0.004
ERR1837133	24	NH-Black	1	MSM	2013-4	0	0	1	Positive	26	8	8	40	<0.016	0.004	0.25	0.004
ERR3201326	34	Hispanic	1	MSM	2013-3	1	0	0	Recent Negative	26	8	8	320	0.016	0.008	0.38	0.004
ERR3200871	19	NH-Black	1	MSM	2012-6	0	0	0	Recent Negative	26	8	8	354	0.016	0.006	SUSCEPTIBLE	0.006
ERR3201131	23	NH-Black	1	MSM	2012-5	1	0	0	Positive	26	8	8	325	0.016	0.004	0.25	0.004
ERR3201147	25	NH-Asian	1	MSM	2012-6	1	NA	1	Positive	26	8	8	140	0.016	0.006	0.25	0.003
ERR2631753	27	NH-Other	1	MSM	2013-12	0	NA	1	Recent Negative	25818_2#236___33	6	9	152	0.125	0.19	1	0.016
ERR3200933	44	Hispanic	1	MSM	2012-7	0	0	0	Recent Negative	25818_2#236___33	6	9	493	0.047	0.064	0.75	0.023
ERR3201289	55	NH-White	1	MSM	2012-11	1	0	1	Recent Negative	25818_2#236___33	6	9	133	0.032	0.032	0.19	0.008
ERR3200999	21	Hispanic	1	MSM	2013-5	0	0	0	Unknown	25818_2#236___33	6	9	311	0.016	0.016	8	0.012
ERR2631749	23	NH-White	1	MSM	2013-12	0	0	1	Recent Negative	25818_2#236___33	6	9	775	0.094	0.064	1	0.023
ERR2631976	29	NH-Asian	1	MSM	2013-10	0	0	1	Positive	25818_2#236___33	6	9	402	0.016	0.016	0.125	0.006
ERR3200942	24	NH-White	1	MSM	2012-7	0	0	0	Recent Negative	7289	6	9	501	0.016	0.003	0.094	0.002
ERR2631924	29	NH-Black	1	MSM	2013-8	0	NA	1	Positive	25818_2#236___33	6	9	154	0.016	0.016	0.125	0.004
ERR3201141	27	NH-White	1	MSM	2012-6	1	NA	1	Unknown	2992	15	10	169	0.016	0.008	0.5	0.006
ERR3201251	28	NH-White	1	MSM	2012-7	0	0	0	Recent Negative	2992	15	10	331	0.016	0.004	0.25	0.002
ERR3201173	26	NH-White	1	MSMW	2012-7	1	0	0	Recent Negative	2992	15	10	517	0.016	0.006	0.75	0.004
ERR2631995	30	NH-White	1	MSM	2013-10	0	0	0	Recent Negative	2992	15	10	341	0.016	0.008	0.38	0.003
ERR2631840	22	NH-Other	1	MSM	2012-1	0	0	0	Recent Negative	2992	15	10	366	0.016	0.006	0.25	0.003
ERR3201212	37	NH-White	1	MSM	2012-9	1	0	0	Recent Negative	2992	15	10	554	0.016	0.002	0.023	0.002
ERR3201012	33	NH-Black	1	MSW	2012-6	0	0	0	Recent Negative	2992	15	10	33	NA	NA	NA	NA
ERR3201133	26	NH-White	1	MSM	2012-5	0	0	0	Unknown	2992	15	10	468	0.016	0.006	0.38	0.006
ERR3201047	27	NH-White	1	MSM	2012-12	0	0	1	Recent Negative	7289	6	11	62	0.047	0.064	0.38	0.023
ERR2631916	28	NH-Black	1	MSM	2013-8	0	0	1	Recent Negative	7289	6	11	73	0.016	0.016	0.125	0.006
ERR2631782	26	NH-White	1	MSM	2013-1	0	1	0	Recent Negative	7289	6	11	343	0.016	0.032	0.064	0.023
ERR3201124	31	Hispanic	1	MSM	2012-8	0	0	0	Unknown	7289	6	11	367	0.125	0.064	0.05	0.023
ERR3201159	23	NH-White	1	MSM	2013-4	0	0	1	Recent Negative	7289	6	11	613	0.016	0.012	0.5	0.008
ERR3200867	23	NH-White	1	MSM	2012-8	0	0	0	Recent Negative	7289	6	11	527	0.032	0.047	0.38	0.012
ERR3201055	17	Hispanic	1	MSM	2012-12	0	0	0	Recent Negative	7289	6	11	332	0.016	0.023	0.125	0.008
ERR1204812	34	Hispanic	1	MSMW	2012-10	0	0	1	Recent Negative	7974	3	12	17	0.064	0.064	0.5	8
ERR3201123	23	NH-White	1	MSM	2012-8	0	0	1	Recent Negative	7974	3	12	530	0.016	0.016	0.125	4
ERR3201262	30	NH-Black	1	MSM	2012-9	1	1	1	Recent Negative	7974	3	12	816	0.032	0.032	0.25	32
ERR3200836	24	NH-Other	1	MSM	2012-2	0	0	1	Recent Negative	7974	3	12	298	0.047	0.032	0.19	6
ERR3201206	24	NH-White	1	MSM	2012-10	0	0	1	Recent Negative	7974	3	12	421	0.047	NOT DONE	0.38	6
ERR3201188	28	NH-White	1	MSM	2012-6	0	0	0	Recent Negative	7974	3	12	471	0.047	0.023	0.19	3
ERR2631795	33	NH-Black	1	MSM	2013-2	0	0	1	Recent Negative	7974	3	12	118	0.032	0.032	0.125	4
ERR1204784	28	NH-Black	1	MSM	2014-5	0	0	1	Positive	7574	3	13	806	0.064	0.064	0.75	>=32
ERR2631752	32	NH-White	1	MSM	2013-12	0	0	1	Recent Negative	7574	3	13	309	0.094	0.094	1	32
ERR3201241	35	NH-White	1	MSM	2012-9	0	0	1	Recent Negative	7574	3	13	375	0.047	0.064	0.38	32
ERR2631907	38	NH-White	1	MSM	2013-8	0	1	1	Recent Negative	7574	3	13	687	0.032	0.047	0.125	4
ERR2631894	47	NH-Black	1	MSW	2013-12	0	1	1	Positive	7574	3	13	136	0.064	0.125	0.75	32
ERR2631911	22	Hispanic	1	MSM	2013-8	0	0	0	Recent Negative	7574	3	13	219	NA	NA	NA	NA
ERR2631743	31	Hispanic	1	MSM	2013-11	0	0	0	Recent Negative	7574	3	13	243	0.047	0.094	0.19	32
ERR3201255	41	NH-White	1	MSMW	2012-8	1	0	0	Unknown	3935	19	14	525	0.025	0.125	0.38	32
ERR3201340	26	Hispanic	1	MSM	2013-4	0	1	1	Positive	3935	19	14	448	0.125	0.047	0.38	32
ERR3201056	33	NH-White	1	MSM	2012-12	0	0	1	Recent Negative	3935	19	14	601	0.125	0.064	0.75	32
ERR3201229	30	NH-White	1	MSM	2013-4	0	0	1	Recent Negative	3935	19	14	117	0.047	0.032	0.38	32
ERR2631900	39	NH-Other	1	NA	2013-7	0	NA	0	Recent Negative	3935	19	14	143	0.094	0.064	0.5	32
ERR1837105	53	NH-Black	1	MSM	2012-12	0	0	1	Unknown	3935	19	14	599	0.064	0.032	0.38	32
ERR2631972	22	NH-White	1	MSM	2013-9	1	1	1	Recent Negative	3935	19	14	407	0.064	0.032	0.125	32
ERR3201053	18	NH-Asian	1	MSM	2012-12	1	0	0	Recent Negative	1407	19	15	598	0.125	0.064	0.5	32
ERR2631970	29	NH-Black	1	MSM	2013-9	0	0	1	Recent Negative	1407	19	15	104	0.094	0.064	0.38	32
ERR3201023	23	Hispanic	1	MSM	2012-12	0	NA	0	Recent Negative	1407	19	15	237	0.094	0.064	0.75	32
ERR3201110	21	NH-White	1	MSM	2012-12	0	0	1	Recent Negative	1407	19	15	253	0.25	0.125	0.75	32
ERR2631798	21	Hispanic	1	MSM	2013-9	0	0	1	Positive	1407	19	15	345	0.125	0.064	0.19	32
ERR3200990	26	Hispanic	1	MSM	2013-4	0	1	1	Recent Negative	908___1042	19	15	660	0.125	0.047	0.5	32
ERR3201359	21	NH-White	1	NA	2013-2	0	NA	1	Recent Negative	1407	19	15	253	0.19	0.125	0.25	32
ERR3201138	50	NH-White	1	MSM	2012-6	1	0	0	Unknown	9463	13	16	477	0.016	0.012	0.25	0.008
ERR2631785	20	NH-Black	1	MSMW	2012-7	0	0	0	Recent Negative	234___263	13	16	519	0.016	0.023	0.25	0.004
ERR3201064	37	NH-Black	1	MSM	2012-8	0	1	1	Positive	234___263	13	16	68	0.016	0.012	0.125	0.003
ERR3201102	18	NH-Black	1	MSM	2013-1	0	0	1	Positive	234___263	13	16	606	0.016	0.006	0.094	0.004
ERR3200813	23	NH-Black	1	MSM	2012-4	0	0	1	Recent Negative	234___263	13	16	319	0.016	0.008	0.125	0.003
ERR3200876	26	NH-Black	1	MSM	2012-3	0	1	1	Positive	234___263	13	16	385	0.016	0.002	0.125	0.003
ERR3201194	20	NH-Black	1	MSM	2012-4	0	0	1	Recent Negative	234___263	13	16	119	0.016	0.012	0.064	0.003
ERR2631853	24	Hispanic	1	MSM	2012-5	0	0	1	Recent Negative	21242_3#132___137	9	17	291	0.016	0.002	0.016	0.002
ERR3201362	33	NH-Black	1	MSM	2013-3	1	1	1	Positive	25825_2#179___25825_2#179	9	17	221	0.016	0.002	0.047	0.002
ERR3200842	33	NH-Black	1	MSM	2012-2	0	0	0	Unknown	21242_3#132___137	9	17	420	0.016	0.002	0.016	0.002
ERR3200828	26	NH-White	1	MSM	2013-9	0	0	1	Recent Negative	25818_2#17___25818_2#17	9	17	39	0.016	<= 0.002	0.047	0.003
ERR2631912	41	NH-White	1	MSM	2013-8	0	0	1	Recent Negative	21242_4#1___21242_4#1	9	17	76	0.016	0.002	0.047	0.003
ERR2631854	23	Hispanic	1	MSM	2012-5	0	0	1	Recent Negative	21242_3#132___137	9	17	205	0.016	0.002	0.016	0.002
ERR2631956	26	NH-White	1	MSM	2013-7	0	0	0	Recent Negative	8288	22	18	81	0.016	0.012	0.064	1.5
ERR3200850	38	NH-White	1	MSM	2013-5	0	0	1	Recent Negative	8288	22	18	554	0.016	0.012	0.064	2
ERR2631897	26	NH-White	1	MSM	2013-7	0	0	0	Recent Negative	8288	22	18	81	0.023	0.016	0.032	1.5
ERR2631922	25	NH-White	1	MSM	2013-8	0	0	0	Recent Negative	8288	22	18	177	0.064	0.016	0.094	4
ERR3201226	46	NH-White	1	MSM	2013-2	0	1	1	Unknown	8288	22	18	318	0.016	0.012	0.064	4
ERR2631914	27	Hispanic	1	MSM	2013-8	1	1	1	Recent Negative	8288	22	18	274	0.023	0.016	0.125	1.5
ERR2631965	54	Hispanic	1	MSM	2013-9	0	0	1	Unknown	2958	19	19	2	0.25	0.094	0.19	32
ERR2631971	28	Hispanic	1	MSM	2013-9	0	1	1	Recent Negative	2958	19	19	110	0.38	0.094	0.19	32
ERR2631764	42	NH-Asian	1	MSM	2013-11	0	1	0	Recent Negative	2958	19	19	215	0.19	0.125	0.125	32
ERR3200937	41	NH-Black	1	MSM	2013-9	0	0	0	Recent Negative	2958	19	19	716	0.19	0.094	0.19	32
ERR2631803	23	Hispanic	3	TSM	2013-10	0	0	1	Recent Negative	2958	19	19	743	NOT DONE	0.094	0.125	32
ERR3200917	23	NH-Black	1	MSW	2013-10	0	0	0	Recent Negative	2958	19	19	749	0.19	0.094	0.094	32
ERR3201001	18	Hispanic	1	MSM	2013-5	0	0	1	Recent Negative	7958	13	20	337	0.016	0.008	0.125	0.004
ERR2631766	24	Hispanic	1	MSM	2013-11	0	0	1	Positive	7958	13	20	356	0.016	0.016	0.19	0.003
ERR3201043	55	NH-Black	1	MSM	2012-12	1	0	1	Positive	7958	13	20	303	0.023	0.012	0.19	0.006
ERR3201002	18	Hispanic	1	MSM	2013-5	0	0	1	Recent Negative	7958	13	20	337	0.016	0.012	0.125	0.004
ERR3201087	23	Hispanic	1	MSM	2013-3	0	0	1	Positive	7958	13	20	640	0.016	0.012	0.094	0.004
ERR2631994	28	NH-White	1	MSM	2013-10	0	0	1	Positive	7958	13	20	134	NOT DONE	0.012	0.094	0.002
ERR3201309	49	NH-Black	1	MSW	2012-11	0	1	1	Recent Negative	7621	4	21	34	0.016	0.006	0.125	0.004
ERR3201346	26	NH-Black	1	MSW	2013-5	0	0	1	Recent Negative	7621	4	21	262	0.016	0.004	0.094	0.003
ERR3201266	18	NH-Black	2	WSM	2013-7	0	0	1	Recent Negative	7621	4	21	587	0.016	0.006	0.064	0.003
ERR2631802	22	NH-Black	2	WSM	2013-10	0	0	1	Recent Negative	7621	4	21	737	0.016	0.004	0.032	0.002
ERR3200925	23	NH-Black	1	MSW	2013-9	0	0	0	Recent Negative	7621	4	21	161	0.016	0.003	0.047	0.003
ERR3200970	25	NH-White	1	MSM	2012-7	0	0	1	Recent Negative	2400	3	22	265	0.047	0.023	0.19	4
ERR3200957	36	NH-White	1	MSM	2012-2	0	1	1	Unknown	2400	3	22	324	0.032	0.032	0.064	6
ERR3201254	32	NH-Black	1	MSM	2012-8	0	0	1	Recent Negative	2400	3	22	361	0.032	0.047	0.125	32
ERR3201335	25	NH-Asian	1	MSM	2012-8	1	0	0	Unknown	9173	3	22	520	0.032	0.047	0.5	RESISTANT
ERR3201193	24	NH-Black	1	NA	2012-4	0	NA	1	Recent Negative	2400	3	22	293	0.032	0.047	0.094	16
ERR2631985	19	NH-White	1	MSM	2013-10	1	0	0	Recent Negative	1978	19	23	745	0.023	0.047	0.38	32
ERR3200835	48	Hispanic	1	MSM	2013-9	0	0	1	Unknown	1978	19	23	719	0.016	0.023	0.38	32
ERR2631997	43	NH-White	1	MSM	2013-10	1	0	0	Recent Negative	1978	19	23	754	0.016	0.008	0.094	8
ERR2631947	20	Hispanic	1	MSM	2013-12	0	0	0	Recent Negative	1978	19	23	783	0.047	0.064	0.38	32
ERR2631755	27	NH-White	1	MSM	2014-4	1	0	0	Positive	21242_3#34___21242_3#34	19	23	800	0.047	0.064	1	32
ERR3201345	22	NH-Black	1	MSM	2013-4	0	0	1	Recent Negative	1407	19	24	662	0.094	0.023	0.5	32
ERR2631754	27	NH-Black	1	MSM	2013-12	0	0	1	Positive	1407	19	24	781	0.25	0.125	1.5	32
ERR2631989	47	NH-White	1	MSM	2013-10	0	0	0	Recent Negative	1407	19	24	747	NOT DONE	0.047	0.19	32
ERR3201341	22	NH-Black	1	MSM	2013-4	0	0	1	Recent Negative	1407	19	24	662	0.094	0.047	0.5	32
ERR3201353	19	Hispanic	1	MSM	2013-4	0	0	1	Recent Negative	1407	19	24	623	0.064	0.032	0.25	8
ERR2631890	27	NH-Black	1	MSM	2013-11	0	0	1	Recent Negative	1978	19	25	765	0.016	0.023	0.047	4
ERR3201177	18	NH-White	1	MSM	2012-9	0	0	0	Recent Negative	1978	19	25	378	0.023	0.032	0.25	32
ERR3201115	31	NH-Asian	1	MSM	2013-2	1	0	0	Recent Negative	1978	19	25	338	0.023	0.032	0.25	32
ERR3201350	25	NH-Other	1	MSM	2013-5	0	0	1	Recent Negative	1978	19	25	670	0.023	0.047	0.5	32
ERR3201157	23	NH-White	1	MSM	2013-3	0	0	1	Recent Negative	1978	19	25	630	0.016	0.004	0.16	1
ERR2631801	18	NH-Other	1	MSM	2013-9	0	0	1	Recent Negative	2992	15	27	504	0.016	0.006	0.38	0.004
ERR3200979	23	Hispanic	1	MSM	2012-6	0	1	0	Recent Negative	2992	15	27	178	0.016	0.008	0.25	0.004
ERR3201366	35	NH-Black	1	MSM	2012-8	0	0	0	Recent Negative	2992	15	27	529	0.016	0.006	0.25	0.003
ERR3201225	21	Hispanic	1	MSM	2012-9	0	0	0	Recent Negative	2992	15	27	434	0.016	0.004	0.38	0.003
ERR2631800	18	NH-Other	1	MSM	2013-9	0	0	1	Recent Negative	2992	15	27	504	0.016	0.006	0.19	0.003
ERR3200977	26	NH-Black	1	MSM	2012-6	0	0	1	Recent Negative	2992	15	27	276	0.016	0.003	0.38	0.008
ERR3201139	54	NH-Black	1	MSM	2012-6	0	0	1	Positive	995	15	27	77	0.016	0.008	0.5	0.004
ERR3201025	27	NH-Black	1	MSM	2012-12	0	0	0	Positive	2992	15	27	584	0.016	0.008	0.5	0.004
ERR3200941	24	NH-White	1	MSM	2012-7	0	0	0	Recent Negative	2992	15	27	499	0.016	0.006	0.5	0.004
ERR3201300	24	Hispanic	1	MSM	2012-11	1	1	1	Recent Negative	2992	15	27	178	0.047	0.008	0.19	0.004
ERR2632017	20	NH-Black	1	MSW	2014-2	0	0	0	Recent Negative	2992	15	27	302	0.016	0.016	0.5	0.004
ERR2631757	23	Hispanic	1	MSW	2013-8	0	0	0	Recent Negative	2992	15	27	222	0.016	0.008	0.25	0.004
ERR3201336	25	NH-Black	1	MSM	2012-9	0	0	0	Recent Negative	2992	15	27	824	0.016	0.006	0.25	0.004
ERR2631864	18	NH-Black	1	MSW	2014-1	1	0	0	Recent Negative	2992	15	27	788	0.023	0.016	0.5	0.004
ERR3200902	23	NH-Black	1	MSW	2013-10	1	0	1	Recent Negative	2992	15	27	348	0.016	0.008	0.38	0.003
ERR1204779	17	NH-Black	1	MSW	2014-4	0	0	0	Recent Negative	1108	11	29	435	0.047	<=0.016	0.38	0.004
ERR2631917	23	NH-Black	3	TSM	2014-2	0	1	0	Positive	1108	11	29	779	0.016	0.023	0.125	0.002
ERR1204787	19	NH-Black	1	MSW	2014-5	0	0	0	Recent Negative	1108	11	29	442	<=0.016	0.003	0.023	0.003
ERR2632015	24	NH-Other	1	MSW	2014-2	1	0	1	Recent Negative	1108	11	29	160	0.023	0.023	0.094	0.003
ERR2631776	28	Hispanic	1	MSMW	2013-12	1	0	0	Recent Negative	1108	11	29	174	0.023	0.023	0.19	0.004
ERR3201277	28	NH-Black	1	MSM	2013-3	1	0	1	Recent Negative	4249	8	30	202	0.016	0.008	0.094	0.002
ERR3201357	35	NH-Black	1	MSM	2013-3	0	0	1	Positive	4249	8	30	80	0.016	0.008	0.094	0.004
ERR3201022	26	Hispanic	1	MSM	2013-3	0	0	1	Positive	4249	8	30	645	0.016	0.008	0.125	0.002
ERR3201088	29	Hispanic	1	MSM	2013-3	0	1	1	Positive	4249	8	30	171	0.016	0.008	0.064	0.004
ERR3200883	47	NH-Black	1	MSW	2012-9	0	0	1	Positive	5268	8	31	815	0.016	0.002	0.016	0.002
ERR3201237	29	NH-Black	1	MSW	2012-9	1	0	0	Recent Negative	25825_2#54___5	8	31	825	0.016	0.004	0.047	0.002
ERR2632035	26	NH-Black	1	MSM	2012-5	1	0	0	Recent Negative	5268	8	31	14	0.016	0.002	0.016	0.002
ERR3201197	17	Hispanic	2	WSM	2012-4	0	0	0	Recent Negative	25825_2#54___5	8	31	344	0.016	0.004	0.064	0.003
ERR3201026	22	Hispanic	1	MSM	2012-12	0	0	0	Recent Negative	292	7	32	594	0.016	0.012	0.047	0.004
ERR3201021	22	Hispanic	1	MSM	2012-7	0	0	1	Recent Negative	292	7	32	349	0.016	0.006	0.064	0.004
ERR3201257	27	NH-White	1	MSM	2012-8	1	0	0	Recent Negative	292	7	32	16	0.016	0.002	0.016	0.002
ERR3201249	26	NH-White	1	MSM	2012-7	1	0	1	Recent Negative	292	7	32	440	0.016	0.008	0.19	0.002
ERR2631938	25	NH-White	1	MSM	2013-9	0	0	1	Positive	7289	6	33	399	0.016	0.012	0.19	0.003
ERR2631939	20	NH-White	1	MSM	2013-9	0	0	1	Recent Negative	7289	6	33	731	0.032	0.047	0.25	0.023
ERR2631770	18	Hispanic	1	MSM	2013-11	1	0	0	Recent Negative	7289	6	33	772	0.064	0.094	1	0.032
ERR2631962	25	NH-White	1	MSM	2013-9	0	0	1	Positive	7289	6	33	399	0.023	0.047	0.25	0.016
ERR3200829	25	NH-Black	1	MSW	2013-9	0	0	0	Recent Negative	25818_2#18___16	5	34	735	0.016	<= 0.002	0.094	0.003
ERR3201224	26	NH-Black	1	MSW	2012-7	0	0	0	Recent Negative	25825_2#41___16	5	34	28	0.016	0.002	0.064	0.003
ERR3201151	27	NH-Black	2	WSM	2013-1	1	0	0	Recent Negative	25825_2#41___16	5	34	603	0.016	0.002	0.064	0.003
ERR3200826	33	NH-Black	1	MSW	2013-9	1	0	1	Recent Negative	25818_2#18___16	5	34	267	0.016	0.003	0.047	0.003
ERR3201339	22	NH-Black	1	MSW	2013-4	0	0	0	Recent Negative	90___1328	25	35	646	0.016	0.003	0.032	0.002
ERR3201155	26	Hispanic	1	MSW	2013-1	0	0	0	Recent Negative	90___1328	25	35	612	0.016	0.006	0.064	0.006
ERR2631812	22	NH-Black	2	WSM	2013-11	0	0	1	Recent Negative	90___1328	25	35	767	0.016	0.016	0.047	0.002
ERR3201234	19	NH-Black	1	MSW	2012-9	0	0	0	Recent Negative	90___1328	25	35	425	0.016	0.006	0.032	0.003
ERR2632002	22	NH-White	1	MSM	2013-10	0	0	0	Recent Negative	9203	19	36	753	0.016	0.016	0.19	1.5
ERR3201085	25	NH-Black	1	MSM	2013-3	1	0	0	Recent Negative	9203	19	36	615	0.016	0.023	0.38	8
ERR3201084	25	NH-Black	1	MSM	2013-3	1	0	0	Recent Negative	9203	19	36	615	0.023	0.032	0.19	8
ERR3200857	27	NH-Black	1	MSW	2013-8	0	0	0	Recent Negative	9203	19	36	334	0.016	0.023	0.094	2
ERR2631739	28	NH-Black	1	MSM	2013-11	0	0	1	Recent Negative	28___21242_3#18	19	37	94	0.016	0.016	0.38	4
ERR3201215	31	NH-White	1	MSM	2012-9	0	0	1	Positive	9006	19	37	251	0.032	0.032	0.38	12
ERR2631736	24	NH-Black	1	MSM	2013-11	0	0	0	Recent Negative	28___21242_3#15	19	37	296	0.016	0.016	0.25	1.5
ERR3201182	26	Hispanic	1	MSM	2012-3	1	0	1	Recent Negative	9006	19	37	182	0.016	0.023	0.19	1.5
ERR3201010	23	Hispanic	1	MSM	2013-5	0	0	0	Recent Negative	3935	15	4	669	0.023	0.016	1	0.012
ERR2631941	35	NH-White	1	MSM	2013-2	0	0	0	Recent Negative	3935	15	4	57	0.016	0.016	0.38	0.012
ERR3200888	30	NH-Asian	1	MSM	2013-2	0	0	0	Recent Negative	3935	15	4	625	0.023	0.012	0.5	0.012
ERR3201323	35	NH-White	1	MSM	2013-2	0	0	0	Recent Negative	3935	15	4	57	0.023	0.008	0.38	0.008
ERR2631973	30	NH-Asian	1	MSM	2013-9	0	0	0	Recent Negative	21242_4#77___4	14	39	739	0.047	0.064	0.125	32
ERR2631987	26	NH-White	1	MSM	2013-10	0	NA	1	Recent Negative	21242_4#77___4	14	39	668	0.064	0.094	0.125	6
ERR2631992	18	NH-Asian	1	MSM	2013-10	0	0	0	Recent Negative	21242_4#77___4	14	39	685	0.064	0.064	0.125	2
ERR2631988	20	NH-Asian	1	MSM	2013-10	0	0	1	Recent Negative	21242_4#77___4	14	39	672	0.064	0.094	0.19	8
ERR1837130	31	NH-White	1	MSMW	2012-6	0	0	1	Recent Negative	8271	12	40	474	0.023	0.016	0.125	0.004
ERR1837109	25	NH-Black	1	MSM	2012-8	0	1	1	Positive	8271	12	40	294	0.016	0.012	0.064	0.002
ERR3201191	31	NH-Black	1	MSM	2012-4	0	0	1	Positive	8271	12	40	4	0.016	0.016	0.032	0.002
ERR3201030	20	Hispanic	1	MSM	2012-12	0	0	0	Recent Negative	8271	12	40	600	0.016	0.012	0.19	0.004
ERR2631727	26	NH-Black	1	MSM	2013-2	0	0	0	Recent Negative	8234	12	41	21	0.016	0.032	0.064	0.004
ERR3201006	27	Hispanic	1	MSM	2013-5	0	0	1	Recent Negative	8234	12	41	198	0.023	0.023	0.094	0.003
ERR2631898	26	NH-Black	1	MSM	2013-7	0	0	0	Recent Negative	8234	12	41	683	0.023	0.023	0.064	0.003
ERR3201059	24	Hispanic	1	MSM	2013-4	1	0	1	Recent Negative	8234	12	41	649	0.016	0.023	0.125	0.002
ERR2632044	30	NH-White	1	MSM	2012-5	1	0	1	Positive	8442	11	42	188	0.023	0.016	0.19	0.004
ERR2632043	30	NH-White	1	MSM	2012-5	1	0	1	Positive	8442	11	42	188	0.016	0.006	0.064	0.004
ERR3201351	29	NH-White	1	MSM	2013-6	0	0	0	Recent Negative	8442	11	42	675	0.023	0.023	0.125	0.004
ERR3201279	26	NH-Other	1	MSM	2012-7	0	NA	1	Recent Negative	8442	11	42	275	0.032	0.016	0.125	0.004
ERR3201356	35	NH-Other	1	NA	2013-3	0	NA	0	Recent Negative	1108	11	43	636	0.016	0.008	0.25	0.004
ERR3201347	23	NH-Black	1	MSM	2013-5	1	0	0	Recent Negative	1108	11	43	667	0.023	0.016	0.125	0.003
ERR2631967	24	NH-White	1	MSM	2013-9	1	0	0	Positive	1108	11	43	386	0.016	0.012	0.032	0.003
ERR2631729	28	NH-Black	1	MSW	2013-8	0	0	1	Recent Negative	1108	11	43	280	0.023	0.023	0.094	0.004
ERR3201167	28	NH-White	1	MSM	2013-4	0	0	1	Positive	7268	10	44	210	0.016	0.002	0.016	0.002
ERR3201054	31	NH-Black	1	MSM	2012-12	0	NA	1	Positive	7268	10	44	315	0.016	0.012	0.023	0.006
ERR2631797	32	NH-Black	1	MSW	2013-8	0	0	0	Recent Negative	7268	10	44	141	0.016	0.003	0.032	0.002
ERR3200903	26	NH-White	1	MSM	2013-11	1	0	1	Recent Negative	7268	10	44	86	0.016	0.016	0.016	<= 0.002
ERR1204805	22	Hispanic	1	MSM	2012-9	1	0	1	Recent Negative	8465	10	45	107	0.016	0.002	0.023	0.002
ERR3201144	30	NH-Black	1	MSMW	2012-6	1	0	0	Recent Negative	8465	10	45	480	0.016	0.006	0.047	0.004
ERR3201199	22	Hispanic	1	MSM	2012-9	1	0	1	Recent Negative	8465	10	45	107	0.016	0.002	0.023	0.002
ERR3201170	26	Hispanic	1	MSM	2012-7	0	NA	1	Unknown	8465	10	45	87	0.016	0.004	0.25	0.003
ERR2631810	24	NH-Black	1	MSW	2013-11	1	0	1	Recent Negative	8223	9	46	376	0.016	0.016	0.19	0.004
ERR3201311	25	NH-Black	1	MSW	2012-12	1	0	0	Recent Negative	8223	9	46	579	0.016	0.002	0.125	0.004
ERR3200919	22	Hispanic	1	MSW	2013-9	0	0	0	Unknown	8223	9	46	736	0.016	<= 0.002	0.064	0.003
ERR1837116	27	NH-White	1	MSM	2013-4	0	0	1	Recent Negative	645	8	47	38	0.016	0.004	0.125	0.002
ERR3201092	25	Hispanic	1	MSM	2013-2	0	0	0	Positive	645	8	47	121	<0.016	0.006	0.125	0.003
ERR2631975	28	NH-Other	1	MSM	2013-10	0	1	1	Positive	645	8	47	24	0.016	0.006	0.094	0.004
ERR1837103	42	NH-White	1	MSM	2012-2	0	0	1	Recent Negative	28	8	48	430	0.016	0.006	0.25	0.004
ERR1837119	21	NH-Asian	1	MSM	2012-7	1	0	0	Recent Negative	28	8	48	509	0.016	0.006	0.25	0.006
ERR3201186	24	NH-Black	1	MSMW	2012-3	0	0	0	Recent Negative	28	8	48	441	0.016	0.004	0.047	0.002
ERR3200824	23	NH-White	1	MSM	2014-3	0	0	0	Recent Negative	25818_2#13___35	8	49	796	0.023	<= 0.016	0.064	0.003
ERR2631984	30	NH-White	1	MSM	2013-10	0	0	1	Recent Negative	25818_2#13___35	8	49	746	0.016	0.008	0.047	0.003
ERR3200911	23	NH-White	1	MSM	2014-3	0	0	0	Recent Negative	25818_2#13___35	8	49	796	0.023	<= 0.016	0.064	0.003
ERR3201200	19	NH-Black	2	WSM	2012-9	0	0	0	Recent Negative	7970	8	50	550	0.016	0.004	0.125	0.002
ERR3201233	23	NH-Black	1	MSW	2012-9	0	0	0	Recent Negative	7970	8	50	545	0.016	0.008	0.094	0.016
ERR2631875	31	NH-White	1	MSM	2013-11	0	0	1	Recent Negative	7970	8	50	762	0.016	0.016	0.75	0.002
ERR3201066	31	Hispanic	1	MSM	2012-8	0	0	1	Recent Negative	25818_3#266___263	8	51	473	0.016	0.002	0.064	0.002
ERR3200886	25	NH-Other	1	MSM	2012-9	0	0	0	Recent Negative	25818_3#266___263	8	51	505	0.016	0.008	0.125	0.006
ERR3201275	33	NH-Asian	1	MSM	2012-6	0	0	0	Recent Negative	NA	8	51	491	0.016	0.006	0.125	0.006
ERR3201024	39	NH-Asian	1	MSM	2012-12	1	0	0	Recent Negative	4248	8	52	582	0.016	0.008	0.125	0.006
ERR3200912	19	NH-Black	1	MSW	2014-3	0	0	0	Recent Negative	4248	8	52	330	<= 0.016	<= 0.016	0.19	0.004
ERR2631952	24	NH-Black	1	MSW	2013-12	0	0	0	Recent Negative	4248	8	52	658	0.016	0.016	0.094	0.003
ERR3200840	22	NH-Other	1	MSM	2012-2	1	0	1	Positive	26	8	53	417	0.016	0.002	0.016	0.002
ERR1837104	29	NH-White	1	MSM	2012-12	0	0	0	Unknown	26	8	53	273	0.016	0.008	0.25	0.006
ERR3200865	21	NH-Black	1	MSM	2012-8	0	0	0	Recent Negative	26	8	53	383	0.016	0.004	0.19	0.002
ERR3201187	26	Hispanic	1	MSM	2012-6	0	0	0	Recent Negative	7289	6	54	476	0.094	0.064	0.5	0.012
ERR3200991	23	NH-White	1	MSM	2012-6	0	0	0	Recent Negative	7289	6	54	297	0.25	0.094	0.38	0.023
ERR3201005	20	NH-White	1	MSM	2013-5	1	NA	1	Recent Negative	7289	6	54	462	0.023	0.032	0.125	0.008
ERR2631768	26	Hispanic	1	MSM	2013-11	1	0	0	Recent Negative	5793	2	55	112	0.016	0.016	0.094	0.003
ERR2631744	31	Hispanic	1	MSM	2013-11	0	0	0	Recent Negative	5793	2	55	243	<0.016	0.006	0.19	0.004
ERR2631740	30	Hispanic	1	MSM	2013-11	0	1	0	Recent Negative	5793	2	55	246	0.016	0.016	0.064	0.003
ERR3200881	20	NH-Black	2	WSM	2012-7	0	0	1	Recent Negative	51	23	56	380	0.016	0.5 NS	0.032	0.006
ERR3201315	23	NH-Black	1	MSW	2012-12	1	0	0	Recent Negative	51	23	56	583	0.016	0.006	0.19	0.006
ERR3201314	22	NH-Black	2	WSM	2012-12	0	0	0	Recent Negative	51	23	56	270	0.016	0.006	0.094	0.004
ERR3201189	33	Hispanic	1	MSM	2012-6	0	0	0	Recent Negative	8288	22	57	472	0.016	0.004	SUSCEPTIBLE	2
ERR3201117	24	Hispanic	1	MSM	2012-4	0	0	1	Recent Negative	8288	22	57	272	0.016	0.008	0.032	1.5
ERR3201360	20	Hispanic	1	MSM	2013-3	1	0	0	Recent Negative	8288	22	57	641	0.016	0.008	0.016	2
ERR3201063	20	NH-White	1	MSM	2013-1	0	0	0	Recent Negative	25818_3#263___743	22	58	316	0.016	0.008	0.125	2
ERR1837117	29	NH-White	1	MSM	2012-9	0	0	1	Unknown	25818_3#263___743	22	58	144	0.016	0.016	0.125	3
ERR3201331	23	NH-White	1	MSM	2012-8	0	0	0	Recent Negative	25818_3#263___743	22	58	543	0.016	0.012	0.064	2
ERR1204803	32	NH-Black	1	MSW	2012-9	0	0	1	Recent Negative	6486___60	22	59	155	0.016	0.006	0.016	4
ERR3201239	26	NH-Black	1	MSW	2012-9	0	0	0	Recent Negative	6486___60	22	59	217	0.016	0.008	0.016	3
ERR3201240	28	NH-Black	1	MSW	2012-9	1	0	1	Recent Negative	6486___60	22	59	180	0.016	0.012	0.016	3
ERR3201106	19	NH-Black	1	MSW	2012-8	0	0	0	Recent Negative	242	21	60	526	0.016	0.002	0.125	0.002
ERR3201162	32	NH-Black	1	MSW	2012-12	0	0	0	Unknown	242	21	60	593	0.016	0.002	0.032	0.002
ERR1837106	25	NH-Black	1	MSW	2012-8	0	0	0	Recent Negative	242	21	60	125	0.016	0.004	0.125	0.006
ERR2631817	17	Hispanic	1	MSW	2012-2	1	0	0	Recent Negative	25818_2#181___2548	20	61	422	SUSCEPTIBLE	SUSCEPTIBLE	SUSCEPTIBLE	SUSCEPTIBLE
ERR3201195	20	NH-Black	1	MSW	2012-4	1	0	1	Recent Negative	25825_2#186___2548	20	61	256	0.016	0.002	0.016	0.002
ERR3201369	17	Hispanic	1	MSW	2012-2	1	0	0	Recent Negative	25818_2#181___2548	20	61	422	SUSCEPTIBLE	SUSCEPTIBLE	SUSCEPTIBLE	SUSCEPTIBLE
ERR1837126	22	NH-Black	1	MSMW	2012-9	0	0	1	Recent Negative	6968	1	62	820	0.016	0.002	0.016	0.002
ERR3201031	35	NH-White	1	MSM	2012-7	0	0	0	Positive	6968	1	62	495	0.016	0.002	0.023	0.002
ERR1837107	22	NH-Black	1	MSMW	2012-9	0	0	1	Recent Negative	6968	1	62	820	0.016	0.004		0.004
ERR3201033	30	NH-White	1	MSM	2013-4	0	0	0	Recent Negative	4018___4	19	63	516	0.016	0.016	0.19	4
ERR3201035	25	Hispanic	1	MSM	2013-4	0	0	0	Recent Negative	4018___4	19	63	469	0.016	0.006	0.19	2
ERR3201164	30	NH-White	1	MSM	2013-4	0	0	0	Recent Negative	4018___4	19	63	516	0.016	0.016	0.094	3
ERR3201365	27	NH-White	1	MSM	2013-2	0	0	1	Recent Negative	1978	19	64	458	0.016	0.016	0.19	32
ERR3201160	50	Hispanic	1	MSM	2012-7	0	1	1	Recent Negative	1978	19	64	299	0.016	0.023	0.25	32
ERR3201261	21	Hispanic	1	MSM	2012-9	1	0	0	Recent Negative	1978	19	64	258	0.023	0.047	0.38	32
ERR3201198	27	NH-White	1	NA	2012-9	0	NA	1	Unknown	11690	19	65	541	0.19	0.47	0.5	8
ERR3201263	22	Hispanic	1	MSM	2012-9	0	0	1	Recent Negative	11690	19	65	200	0.25	0.094	0.75	8
ERR3201222	29	Hispanic	1	MSM	2012-7	0	0	1	Recent Negative	11690	19	65	510	0.125	0.032	0.75	8
ERR3200831	20	NH-White	1	MSM	2013-9	0	0	0	Recent Negative	1407	19	66	709	0.032	0.047	0.094	6
ERR3200832	31	NH-Black	1	MSMW	2013-9	0	0	1	Unknown	1407	19	66	707	0.125	0.032	0.19	32
ERR3201003	31	NH-Black	1	MSM	2013-5	0	0	1	Unknown	1407	19	66	666	0.094	0.047	0.5	32
ERR3201272	27	NH-White	1	MSM	2013-3	1	0	1	Recent Negative	9802	17	67	642	0.047	0.023	0.25	0.004
ERR3200861	38	NH-Asian	1	MSM	2012-7	0	0	1	Recent Negative	8418	17	67	113	0.023	0.016	0.25	0.003
ERR3201274	27	NH-White	1	MSM	2013-3	1	0	1	Recent Negative	9802	17	67	642	0.047	0.032	0.5	0.006
ERR2631966	30	NH-Black	1	MSM	2013-9	0	0	0	Recent Negative	17966_3#25___29	15	27	734	0.016	0.004	0.19	0.003
ERR1204786	25	Hispanic	1	MSW	2014-5	0	0	0	Recent Negative	17966_3#25___29	15	27	798	<=0.016	<=0.002	0.5	0.008
ERR2631885	48	NH-Black	1	MSM	2013-10	0	0	1	Positive	17966_3#25___29	15	27	759	0.016	0.016	0.19	0.003
ERR3200985	45	NH-White	1	MSM	2013-4	0	0	1	Positive	3935	15	69	657	0.016	0.008	0.38	0.006
ERR3200924	23	NH-Black	1	MSM	2013-9	0	0	0	Recent Negative	3935	15	69	727	0.016	0.008	0.25	0.008
ERR3201048	30	NH-White	1	MSMW	2012-12	0	NA	0	Recent Negative	3935	15	69	259	0.023	0.016	0.38	0.012
ERR2631779	26	NH-White	1	MSM	2012-2	0	0	0	Recent Negative	2992	15	70	373	0.023	0.016	0.38	0.006
ERR3200843	23	Hispanic	1	MSM	2012-2	0	0	1	Recent Negative	2992	15	70	248	NA	NA	NA	NA
ERR3200848	25	NH-Black	1	MSM	2013-4	0	NA	1	Recent Negative	2992	15	70	135	0.016	0.016	0.125	0.006
ERR3201343	18	NH-Black	2	WSM	2013-4	1	0	1	Recent Negative	10640	15	71	607	0.016	0.003	0.125	0.002
ERR3201176	18	NH-Black	2	WSM	2013-1	0	0	0	Recent Negative	10640	15	71	607	0.016	0.008	0.125	0.003
ERR3201333	18	NH-Black	2	WSM	2013-4	1	0	1	Recent Negative	10640	15	71	607	0.016	0.002	0.094	0.002
ERR3201136	29	NH-White	1	MSM	2012-6	0	0	1	Recent Negative	2992	15	27	142	0.016	0.006	0.5	0.004
ERR2631837	21	Hispanic	1	MSMW	2011-12	1	0	1	Recent Negative	2992	15	27	387	0.016	0.006	0.5	0.003
ERR3201119	28	Hispanic	1	MSM	2012-4	0	0	1	Recent Negative	2992	15	27	6	0.016	0.004	0.38	0.004
ERR2631862	32	NH-Black	1	MSMW	2014-1	0	0	1	Recent Negative	8241	15	73	616	0.023	0.023	1.5	0.023
ERR2631879	33	NH-White	1	MSM	2013-12	0	0	0	Recent Negative	8241	15	73	702	0.016	0.023	4	0.032
ERR2631867	25	NH-Black	1	MSM	2014-1	0	1	0	Positive	8241	15	73	283	0.047	0.032	0.5	0.016
ERR3201264	25	NH-Black	1	MSM	2012-8	0	0	0	Recent Negative	2992	15	27	542	0.016	0.008	0.5	0.006
ERR3201120	19	NH-Black	1	MSMW	2012-4	0	0	1	Positive	2992	15	27	389	0.016	0.006	0.5	0.004
ERR2631845	32	Hispanic	1	MSW	2012-1	0	0	1	Recent Negative	2992	15	27	355	SUSCEPTIBLE	SUSCEPTIBLE	SUSCEPTIBLE	SUSCEPTIBLE
ERR2631964	37	NH-White	1	MSM	2013-9	0	0	1	Recent Negative	7577	13	75	310	0.016	0.006	0.094	0.003
ERR2632013	22	NH-Black	1	MSM	2014-1	0	0	1	Recent Negative	7577	13	75	566	0.016	0.016	0.19	0.003
ERR2631934	25	NH-Black	1	MSM	2013-8	1	0	0	Recent Negative	7577	13	75	706	0.016	0.008	0.125	0.004
ERR3201140	33	NH-White	1	MSM	2012-6	0	1	0	Positive	4419	11	76	306	0.047	0.032	0.125	0.004
ERR1837102	27	NH-Black	1	MSM	2012-12	0	0	1	Recent Negative	40	11	76	202	0.023	0.016	0.125	0.004
ERR3201071	30	NH-Black	1	MSM	2013-6	1	0	1	Recent Negative	4419	11	76	36	0.032	0.032	0.125	0.002
ERR3201265	25	NH-Black	1	MSM	2013-7	0	1	0	Recent Negative	4419	11	77	245	0.023	0.047	0.125	0.003
ERR3201028	40	NH-Black	1	MSW	2013-1	0	0	1	Unknown	4419	11	77	614	0.016	0.016	0.064	0.002
ERR3201373	25	Hispanic	1	MSM	2012-7	1	1	0	Positive	4419	11	77	146	0.047	0.047	0.5	0.002
ERR3200819	41	NH-Black	1	MSW	2012-4	0	0	0	Unknown	1986	11	78	454	0.016	0.012	0.064	0.003
ERR3201217	27	NH-Black	1	NA	2012-7	0	NA	1	Recent Negative	1986	11	78	70	0.023	0.012	0.064	0.003
ERR3200827	29	NH-Black	1	MSW	2013-9	0	0	0	Unknown	1986	11	78	733	0.016	0.008	0.064	<= 0.002
ERR3200839	22	Hispanic	1	MSM	2012-2	0	0	1	Recent Negative	7268	10	79	349	0.016	0.012	0.094	0.006
ERR2631835	23	NH-White	1	MSM	2011-12	0	0	0	Recent Negative	7268	10	79	388	0.016	0.002	0.016	0.002
ERR2631836	23	NH-White	1	MSM	2011-12	0	0	0	Recent Negative	7268	10	79	388	0.016	0.002	0.023	0.002
ERR1204774	22	NH-Black	1	MSW	2014-4	0	NA	1	Recent Negative	8223	9	80	644	<=0.016	<=0.016	0.125	0.004
ERR2631951	24	NH-Black	1	MSW	2013-12	0	0	1	Recent Negative	8223	9	80	617	0.016	0.016	0.064	0.003
ERR3201184	35	Hispanic	1	MSM	2012-3	0	0	1	Recent Negative	25818_3#361___2264	9	81	194	0.016	0.002	0.016	0.003
ERR3201161	23	NH-Black	1	MSM	2012-12	0	0	1	Positive	25818_3#361___2264	9	81	247	0.016	0.002	0.125	0.003
ERR2631872	16	NH-Black	2	WSM	2013-10	0	0	1	Recent Negative	8223	9	82	396	0.016	0.016	0.064	0.003
ERR2631799	18	NH-Black	2	WSM	2013-9	0	0	1	Recent Negative	8223	9	82	587	0.016	0.002	0.064	0.002
ERR1204793	27	NH-Black	1	MSW	2014-6	0	0	1	Recent Negative	8223	9	83	262	<=0.016	<=0.002	0.125	<=0.002
ERR1204781	25	NH-Black	1	MSW	2014-4	0	0	1	Recent Negative	8223	9	83	803	<=0.016	<=0.016	<=0.016	0.006
ERR1204797	17	NH-Black	1	MSW	2014-6	1	0	1	Recent Negative	8223	9	84	802	<=0.016	<=0.002	0.094	0.004
ERR1204780	17	NH-Black	1	MSW	2014-4	1	0	1	Recent Negative	8223	9	84	802	<=0.016	<=0.016	0.125	>=0.002
ERR3201295	33	NH-White	1	MSM	2012-11	0	1	1	Positive	4249	8	85	306	0.016	0.008	0.064	0.003
ERR3201129	28	NH-Asian	1	MSM	2012-8	1	1	1	Unknown	4249	8	85	381	0.016	0.012	0.047	0.004
ERR3200866	24	NH-Black	1	MSW	2012-8	0	0	0	Unknown	7467	8	86	116	0.016	0.002	0.064	0.002
ERR3201196	23	NH-Black	1	MSW	2012-4	1	0	0	Unknown	7467	8	86	447	0.016	0.002	0.016	0.002
ERR2632045	20	Hispanic	1	MSM	2012-8	1	0	0	Recent Negative	26	8	8	524	0.016	0.002	0.125	0.002
ERR1837125	30	Hispanic	1	MSM	2012-4	0	1	1	Recent Negative	26	8	8	192	0.016	0.016	0.094	0.004
ERR3200812	22	NH-Black	1	MSW	2012-4	0	0	0	Recent Negative	26	8	88	120	0.016	0.008	0.19	0.006
ERR2631860	22	NH-Black	1	MSM	2012-6	0	0	0	Recent Negative	26	8	88	478	0.016	0.006	0.25	0.004
ERR3201342	23	NH-Other	2	WSM	2013-3	0	0	0	Recent Negative	2	8	89	269	0.016	0.004	0.064	0.003
ERR3201245	21	Hispanic	1	MSW	2012-9	0	0	0	Recent Negative	2	8	89	181	0.016	0.006	0.064	0.004
ERR2631724	28	NH-Asian	1	MSM	2013-9	1	0	0	Unknown	26	8	90	711	0.016	0.004	0.125	0.003
ERR2631865	17	NH-Black	1	MSM	2012-11	0	0	0	Recent Negative	26	8	90	504	NA	NA	NA	NA
ERR2631735	28	NH-White	1	MSM	2013-10	0	0	0	Recent Negative	7289	6	91	757	0.023	0.023	0.19	0.008
ERR3200940	24	NH-White	1	MSM	2013-9	1	0	0	Positive	7289	6	91	721	0.032	0.023	0.5	0.008
ERR2631772	30	Hispanic	1	MSM	2013-10	0	1	0	Recent Negative	2400	3	92	230	0.047	0.032	0.125	32
ERR2631815	23	Hispanic	1	MSM	2013-12	1	0	1	Recent Negative	2400	3	92	187	0.047	0.064	0.5	8
ERR3201307	21	NH-Black	1	MSM	2012-11	0	0	1	Positive	2400	3	93	290	0.094	0.125	0.5	32
ERR3201089	22	NH-Black	1	MSM	2013-2	1	0	0	Recent Negative	2400	3	93	618	0.047	0.047	0.125	12
ERR3201220	25	NH-White	1	MSM	2012-7	0	0	0	Recent Negative	2400	3	94	404	0.064	0.032	0.19	8
ERR3200961	21	NH-White	1	MSM	2012-2	1	0	0	Recent Negative	2400	3	94	411	0.047	0.047	0.125	16
ERR1204782	30	NH-Black	1	MSW	2014-5	0	1	1	Unknown	2400	3	95	691	0.032	0.023	0.25	>=32
ERR2631923	19	NH-White	1	MSM	2014-2	1	0	0	Recent Negative	2400	3	95	795	0.016	0.023	0.25	16
ERR2631974	27	NH-White	1	MSM	2013-10	0	0	1	Recent Negative	2400	3	96	533	0.032	0.047	0.094	32
ERR2631978	30	NH-White	1	MSM	2013-10	0	NA	0	Recent Negative	2400	3	96	166	0.047	0.032	0.064	8
ERR3201204	25	NH-White	1	MSM	2012-10	0	0	0	Recent Negative	7574	3	97	564	0.064	0.094	0.5	32
ERR1204806	55	NH-White	1	MSM	2012-10	0	NA	1	Positive	7574	3	97	23	0.047	0.064	0.38	32
ERR2631932	26	NH-White	1	MSM	2013-8	0	0	0	Recent Negative	2400	3	98	536	0.047	0.047	0.19	32
ERR2631991	29	Hispanic	1	MSM	2013-10	0	1	0	Recent Negative	2400	3	98	225	0.032	0.047	0.19	32
ERR3200896	21	NH-Black	2	WSMW	2013-3	0	0	1	Recent Negative	14803	3	99	96	0.047	0.047	0.19	8
ERR3201352	21	NH-Black	2	WSMW	2013-3	0	0	1	Recent Negative	14803	3	99	96	0.064	0.047	0.19	8
ERR3201146	26	NH-White	1	MSM	2012-6	0	0	1	Recent Negative	2400	3	100	486	0.064	0.032	0.19	>= 32
ERR3200847	24	NH-White	1	MSM	2013-4	1	0	0	Recent Negative	2400	3	100	654	0.047	0.023	0.38	12
ERR2632028	26	NH-Black	1	MSW	2012-4	1	0	1	Unknown	8	26	101	105	0.016	0.016	0.023	0.002
ERR3200815	26	NH-Black	1	MSW	2012-4	1	0	1	Unknown	8	26	101	105	0.016	0.016	0.023	0.002
ERR2631979	24	NH-Black	1	MSM	2013-10	1	0	1	Recent Negative	2960___1022	25	102	573	0.016	0.004	0.047	0.003
ERR3201058	28	NH-Other	1	MSM	2012-6	0	0	0	Unknown	2960___1022	25	102	377	0.016	0.006	0.047	0.004
ERR2631734	23	NH-Black	1	MSW	2013-8	0	0	0	Recent Negative	25825_2#133___3	23	103	700	0.016	0.008	0.125	0.003
ERR3201316	22	NH-Other	1	MSW	2012-12	0	0	0	Recent Negative	25825_2#133___3	23	103	394	0.016	0.008	0.25	0.006
ERR3201175	32	NH-White	1	MSW	2012-12	0	0	0	Recent Negative	3307	22	104	590	0.016	0.023	0.5	2
ERR1837111	23	NH-White	1	MSM	2012-8	0	0	1	Recent Negative	3307	22	104	530	0.016	0.032	0.125	4
ERR3200859	46	NH-Black	1	MSM	2012-6	0	1	1	Positive	3307	22	105	51	0.016	0.012	0.19	0.25
ERR3201218	25	NH-Black	1	MSM	2012-7	0	1	1	Positive	3307	22	105	390	0.016	0.008	0.125	0.19
ERR3200869	41	NH-White	1	MSM	2012-5	0	0	0	Recent Negative	3550	22	106	467	0.023	0.047	0.38	32
ERR3201134	23	NH-Asian	1	MSM	2012-5	0	0	0	Recent Negative	3550	22	106	470	0.032	0.032	0.38	>= 32
ERR3201288	28	NH-Black	1	MSW	2012-9	0	0	0	Recent Negative	242	21	107	54	0.016	0.006	0.125	0.003
ERR3201065	18	NH-Black	1	MSW	2012-8	0	0	1	Unknown	242	21	107	235	0.016	0.002	0.064	0.002
ERR2631732	18	NH-Black	1	MSW	2013-8	0	0	0	Recent Negative	242	20	108	693	0.016	0.004	0.016	0.002
ERR3200927	27	NH-Black	1	MSW	2013-9	0	1	1	Recent Negative	242	20	108	90	0.016	0.006	0.094	0.003
ERR2631863	21	NH-White	1	MSM	2012-6	0	0	0	Recent Negative	4162___18	1	109	485	0.016	0.004	0.16	0.002
ERR2632040	35	NH-Asian	1	MSM	2012-5	0	NA	1	Recent Negative	4162___18	1	109	201	0.016	0.002	SUSCEPTIBLE	0.002
ERR3200948	28	NH-Black	1	MSM	2013-9	0	1	1	Positive	14097	19	110	32	0.016	0.047	0.19	32
ERR3201321	29	NH-Black	1	MSM	2013-2	0	1	1	Positive	1978	19	110	153	0.032	0.032	0.25	32
ERR2631888	35	NH-Asian	1	MSM	2013-11	0	0	1	Recent Negative	437	19	111	567	0.016	0.032	0.38	4
ERR2631887	35	NH-Asian	1	MSM	2013-11	0	0	1	Recent Negative	437	19	111	567	0.016	0.016	0.75	6
ERR2631930	32	NH-Black	1	MSW	2013-8	0	0	0	Recent Negative	1978	19	112	156	0.016	0.032	0.25	32
ERR2631928	27	NH-Black	1	MSM	2013-8	0	0	0	Recent Negative	1978	19	112	703	0.023	0.016	0.38	>= 32
ERR1837121	25	Hispanic	1	MSM	2012-7	0	1	1	Unknown	1407	19	113	128	0.064	0.023	0.047	4
ERR3200967	23	NH-White	1	MSM	2012-6	0	0	1	Unknown	1407	19	113	488	0.094	0.023	0.064	4
ERR3201294	34	NH-White	1	MSM	2012-11	0	NA	0	Unknown	1407	19	114	540	0.19	0.064	0.5	32
ERR3201042	22	Hispanic	1	MSM	2012-12	1	0	1	Recent Negative	1407	19	114	585	0.125	0.047	0.38	32
ERR3200894	23	NH-Black	2	WSM	2012-8	0	NA	1	Unknown	25818_2#197___25818_2#197	19	115	451	0.016	0.012	0.032	1.5
ERR3200895	23	NH-Black	2	WSM	2012-8	0	NA	1	Unknown	25818_2#198___25818_2#198	19	115	451	0.016	0.012	0.023	1.5
ERR2631834	29	NH-Other	1	MSM	2011-12	0	0	1	Positive	1407	19	116	277	0.094	0.094	0.5	32
ERR2631844	34	NH-Black	1	MSW	2012-1	0	0	0	Unknown	1407	19	116	371	0.25	0.094	0.75	>= 32
ERR2632037	26	NH-White	1	MSM	2012-5	0	0	1	Recent Negative	1978	19	117	458	0.032	0.047	0.38	32
ERR2631780	33	NH-White	1	MSM	2012-2	0	0	0	Recent Negative	1978	19	117	423	0.023	0.032	6	>= 32
ERR2631935	51	NH-Black	1	MSW	2013-8	0	0	1	Positive	1407	19	118	59	0.125	0.023	0.094	2
ERR3200900	31	NH-Black	1	MSW	2013-7	0	0	1	Recent Negative	1407	19	118	42	0.016	0.012	0.25	0.006
ERR3201113	25	NH-White	1	MSM	2012-9	0	0	0	Recent Negative	1407	19	119	826	0.094	0.064	0.25	32
ERR1837128	28	Hispanic	1	MSM	2012-9	0	1	1	Positive	1407	19	119	817	0.125	0.064	0.38	32
ERR3201370	37	NH-Black	1	MSW	2012-2	0	0	1	Unknown	25825_2#187___1066	19	120	427	SUSCEPTIBLE	SUSCEPTIBLE	SUSCEPTIBLE	RESISTANT
ERR2631818	37	NH-Black	1	MSW	2012-2	0	0	1	Unknown	25825_2#187___1066	19	120	427	SUSCEPTIBLE	SUSCEPTIBLE	SUSCEPTIBLE	RESISTANT
ERR3201344	22	Hispanic	1	MSM	2013-4	0	0	1	Recent Negative	3307	17	121	187	0.016	0.008	0.25	0.002
ERR3200994	18	Hispanic	1	MSM	2013-4	0	0	1	Unknown	3307	17	121	332	0.016	0.008	0.047	0.002
ERR2632004	34	NH-White	1	MSM	2013-10	0	0	0	Unknown	9465	17	122	751	0.016	0.016	0.19	0.003
ERR3200939	27	Hispanic	1	MSM	2013-9	0	0	1	Recent Negative	9465	17	122	717	0.032	0.016	0.25	0.003
ERR3201253	23	Hispanic	1	MSM	2012-8	0	0	0	Recent Negative	8241	15	123	159	0.032	0.016	0.25	0.38
ERR1837131	31	NH-White	1	MSM	2012-6	0	0	1	Positive	8241	15	123	251	0.032	0.016	0.25	0.50
ERR1837122	41	NH-Black	1	MSM	2012-7	0	1	1	Positive	2992	15	124	115	0.016	0.006	0.5	0.004
ERR3201101	27	NH-White	1	MSM	2013-1	0	0	1	Recent Negative	2992	15	124	403	0.016	0.004	0.5	0.003
ERR3201103	34	Hispanic	3	TSM	2013-1	0	1	0	Recent Negative	2992	15	10	244	0.016	0.008	0.25	0.004
ERR3201020	25	NH-White	1	MSM	2012-6	0	0	0	Unknown	2992	15	10	308	0.023	0.016	0.5	0.006
ERR2631816	24	NH-Black	1	MSW	2013-12	0	0	0	Recent Negative	7976	15	126	333	0.016	0.016	1	0.003
ERR2631895	37	NH-Black	1	MSW	2013-12	0	0	0	Recent Negative	7976	15	126	44	0.016	0.016	0.75	0.004
ERR3201209	30	NH-White	1	MSM	2012-12	0	0	0	Recent Negative	26	15	27	117	0.016	0.008	0.38	0.003
ERR3201210	30	NH-White	1	MSM	2012-12	0	0	0	Recent Negative	26	15	27	117	0.016	0.008	0.19	0.003
ERR3200822	39	Hispanic	1	MSM	2013-11	0	1	1	Positive	2992	15	128	163	0.016	0.016	0.25	0.004
ERR3201281	21	NH-Black	1	MSM	2013-3	0	0	1	Recent Negative	2992	15	128	383	0.016	0.008	0.38	0.004
ERR3201232	24	NH-Black	1	MSM	2012-9	0	0	1	Recent Negative	8241	15	129	360	0.016	0.008	0.094	0.016
ERR3201083	32	Hispanic	1	MSM	2013-3	0	0	1	Unknown	8241	15	129	11	0.016	0.008	0.25	0.012
ERR3201213	32	NH-White	1	MSM	2012-9	0	0	1	Recent Negative	8435	15	27	327	0.016	0.002	0.38	0.002
ERR3201097	28	NH-White	1	MSM	2013-2	0	0	0	Recent Negative	8435	15	27	629	0.016	0.002	0.38	0.002
ERR3201143	27	Hispanic	1	MSM	2012-6	1	0	0	Recent Negative	7958	15	131	132	0.016	0.012	0.5	0.006
ERR3201258	26	Hispanic	1	MSM	2012-8	0	1	1	Recent Negative	7958	15	131	301	0.016	0.006	0.25	0.003
ERR3200965	23	NH-Asian	1	MSM	2012-2	0	0	0	Recent Negative	3935	15	132	281	0.016	0.016	0.5	0.016
ERR3200966	23	NH-Asian	1	MSM	2012-2	0	0	0	Recent Negative	3935	15	132	281	0.016	0.016	0.5	0.016
ERR3200955	23	Hispanic	1	MSM	2013-10	0	0	0	Recent Negative	2992	15	27	741	0.016	0.008	0.38	0.004
ERR2631960	25	NH-Black	1	MSM	2014-4	0	0	1	Recent Negative	2992	15	27	791	<=0.016	<=0.016	0.5	0.004
ERR3201104	32	Hispanic	1	MSM	2013-1	0	0	0	Recent Negative	2992	15	27	608	0.016	0.004	0.38	0.004
ERR3201061	25	NH-White	1	MSM	2012-10	0	0	0	Recent Negative	2992	15	27	208	0.016	NOT DONE	0.38	0.006
ERR2631762	31	NH-White	1	MSM	2013-10	0	0	1	Recent Negative	5004	13	135	289	0.016	0.016	0.064	0.004
ERR2631763	31	NH-White	1	MSM	2013-10	0	0	1	Recent Negative	5004	13	135	289	0.016	0.016	0.064	0.004
ERR3200960	24	NH-White	1	MSM	2012-2	0	0	0	Positive	8310	13	136	409	0.016	0.008	0.047	0.004
ERR3200964	24	Hispanic	1	MSM	2012-2	0	0	0	Recent Negative	8310	13	136	412	0.016	0.008	0.064	0.006
ERR3200830	32	NH-White	1	MSM	2013-9	0	9	1	Recent Negative	25818_2#19___263	13	137	410	0.016	0.008	0.064	0.004
ERR3201180	30	NH-White	1	MSM	2012-9	0	0	1	Recent Negative	9463	13	137	43	0.016	0.008	0.094	0.006
ERR2631954	26	NH-Black	1	MSM	2013-12	0	1	1	Unknown	7440	12	138	197	0.023	0.016	0.38	0.006
ERR3201349	25	NH-Black	1	MSM	2013-5	0	1	1	Recent Negative	7440	12	138	197	0.023	0.016	0.125	0.006
ERR2632014	30	NH-Black	1	MSW	2014-1	0	0	0	Recent Negative	10639	11	139	789	0.032	0.032	0.25	0.003
ERR2631745	51	NH-Black	1	MSW	2013-11	0	0	1	Recent Negative	10639	11	139	218	0.032	0.032	0.25	0.006
ERR3200922	46	NH-White	1	MSM	2013-9	0	0	0	Recent Negative	4419	11	140	715	0.023	0.016	0.047	0.003
ERR3201165	48	NH-White	1	MSM	2013-4	0	0	1	Positive	4419	11	140	647	0.016	0.016	0.125	0.003
ERR3201334	26	NH-Black	1	MSM	2013-3	1	1	1	Positive	6968	11	76	55	0.064	0.032	0.047	0.003
ERR3200855	37	NH-Other	1	MSM	2013-5	0	0	1	Recent Negative	6968	11	76	139	0.032	0.032	0.19	0.003
ERR2631884	21	NH-Black	2	WSM	2013-10	0	0	1	Recent Negative	21242_3#162___35	11	76	98	0.047	0.047	0.094	0.003
ERR2631858	22	Hispanic	3	TSM	2014-3	0	0	1	Positive	21242_3#162___35	11	76	345	0.047	0.023	0.25	0.006
ERR3201044	22	Hispanic	1	MSM	2012-12	0	0	0	Recent Negative	8442	11	143	395	0.023	0.023	0.125	0.004
ERR3200993	31	NH-Black	1	MSM	2013-4	0	0	1	Unknown	8442	11	143	260	0.023	0.012	0.094	0.002
ERR3201324	27	NH-Black	1	MSW	2013-2	0	0	0	Recent Negative	8442	11	144	624	0.023	0.016	0.094	0.003
ERR3201082	40	NH-Black	1	MSW	2012-11	0	0	0	Recent Negative	8442	11	144	400	0.032	0.023	0.125	0.003
ERR3201080	42	NH-Black	1	MSM	2012-6	1	0	1	Recent Negative	8465	10	145	78	0.016	0.004	0.125	0.006
ERR3200817	32	Hispanic	1	MSM	2012-4	0	0	1	Recent Negative	8465	10	145	295	0.016	0.003	0.047	0.002
ERR3201374	27	NH-Black	1	MSM	2012-4	0	0	1	Recent Negative	9206	10	79	50	0.016	0.002	0.125	0.003
ERR3201190	17	NH-Black	1	MSM	2012-3	0	0	1	Unknown	9206	10	79	321	0.016	0.003	0.016	0.002
ERR1204778	25	NH-White	1	MSM	2014-4	0	0	1	Positive	10941	10	147	571	<=0.016	<=0.016	0.38	0.004
ERR2631977	32	NH-White	1	MSM	2013-10	0	NA	1	Recent Negative	10941	10	147	111	0.016	0.004	0.19	0.003
ERR3201242	48	NH-Black	1	MSMW	2012-9	0	0	1	Unknown	2797	24	148	162	0.016	0.012	0.19	0.004
ERR2631833	20	NH-Black	1	MSM	2011-12	0	1	1	Recent Negative	8262	24	149	148	0.016	0.004	0.032	0.002
ERR3201118	33	NH-Black	1	MSW	2012-4	0	0	0	Recent Negative	25818_3#318___136	9	150	450	0.016	0.002	0.094	0.004
ERR1204775	26	NH-Black	1	MSW	2014-4	0	0	0	Recent Negative	8223	9	151	126	<=0.016	<=0.016	0.19	0.003
ERR3201270	23	Hispanic	1	MSW	2012-6	0	0	0	Recent Negative	8223	9	152	490	0.016	0.002	0.19	0.006
ERR3201078	22	NH-Other	1	MSW	2013-6	1	0	0	Unknown	25818_3#278___5	9	153	592	0.016	0.004	0.064	0.002
ERR3201371	16	NH-Black	2	WSM	2012-1	1	0	0	Recent Negative	8223	9	154	391	SUSCEPTIBLE	SUSCEPTIBLE	SUSCEPTIBLE	SUSCEPTIBLE
ERR2631843	22	NH-Black	2	WSM	2012-1	0	0	0	Recent Negative	25818_3#318___136	9	155	79	SUSCEPTIBLE	SUSCEPTIBLE	SUSCEPTIBLE	SUSCEPTIBLE
ERR3200920	35	NH-Black	1	MSW	2013-9	0	0	0	Recent Negative	280___25818_2#223	9	156	35	0.016	<= 0.002	0.064	0.004
ERR3201231	19	NH-Black	1	MSW	2012-8	0	0	1	Recent Negative	25818_3#318___136	9	157	263	0.016	0.002	0.032	0.003
ERR3201312	25	NH-Black	1	MSW	2012-12	0	0	0	Recent Negative	8223	9	158	147	0.016	0.002	0.094	0.004
ERR3200982	24	NH-White	1	MSMW	2013-4	0	0	0	Recent Negative	5364	8	159	653	0.016	0.002	0.25	0.002
ERR3201291	31	NH-Other	1	MSM	2012-11	1	0	1	Recent Negative	25825_2#108___25825_2#108	8	160	238	0.016	0.008	0.125	0.004
ERR3200916	33	NH-White	1	MSM	2013-10	0	0	0	Recent Negative	4249	8	161	149	0.016	0.016	0.047	0.003
ERR3200844	28	NH-White	1	MSM	2012-2	0	0	1	Recent Negative	26	8	162	424	0.016	0.002	0.125	0.002
ERR3200906	42	NH-Black	1	MSM	2013-12	1	0	1	Recent Negative	8240	8	163	748	<= 0.016	<= 0.016	0.5	<= 0.002
ERR3200947	33	NH-White	1	MSM	2012-7	1	0	0	Recent Negative	5268	8	2	45	0.016	0.002	0.032	0.003
ERR3201367	21	NH-Black	1	MSW	2012-6	0	0	0	Unknown	26	8	165	481	0.016	0.004	0.25	0.004
ERR1837132	36	NH-Black	1	MSW	2013-4	0	0	0	Unknown	21485_4#39___24	8	166	195	0.016	0.002	0.016	0.002
ERR2632010	24	Hispanic	1	MSM	2013-10	0	NA	0	Recent Negative	5268	8	167	322	0.016	0.003	0.047	0.003
ERR2631830	21	NH-Black	1	MSW	2014-1	1	0	0	Recent Negative	5268	8	2	213	0.016	0.016	0.094	0.003
ERR3201219	48	NH-Black	1	MSMW	2012-7	0	0	0	Recent Negative	25825_2#36___136	8	169	162	0.016	0.003	0.047	0.003
ERR1204807	51	NH-White	1	MSM	2012-10	0	0	0	Positive	26	8	8	565	0.016	0.008	0.25	0.006
ERR3200956	28	NH-Black	1	MSW	2013-10	1	0	0	Recent Negative	26	8	53	91	0.016	0.006	0.19	0.003
ERR1204790	28	NH-Black	1	MSM	2014-6	0	0	1	Positive	4248	8	172	266	<=0.016	<=0.002	0.25	0.004
ERR2631902	27	NH-Other	1	MSMW	2014-2	1	0	1	Recent Negative	7467	8	173	682	0.016	0.016	0.38	0.004
ERR3201235	20	NH-Black	1	MSW	2012-9	0	0	0	Recent Negative	25825_2#52___16	8	174	549	0.016	0.002	0.16	0.002
ERR2631891	22	NH-Other	1	MSM	2013-11	0	0	1	Recent Negative	26	8	175	69	0.002	0.002	0.125	0.003
ERR3201072	22	NH-Black	1	MSW	2013-6	0	0	0	Recent Negative	7467	8	176	677	0.016	0.004	0.064	0.002
ERR3201317	23	NH-Black	1	MSW	2013-3	0	0	1	Unknown	26	8	177	137	0.016	0.006	0.064	0.004
ERR3200901	32	NH-Black	1	MSW	2013-5	0	0	0	Recent Negative	25818_2#204___24	8	178	67	0.023	0.016	0.094	0.003
ERR3201142	31	NH-Other	1	MSM	2012-6	0	0	1	Recent Negative	26	8	8	127	0.016	0.006	0.25	0.006
ERR3200980	25	NH-Black	1	MSW	2012-3	0	0	0	Recent Negative	26	8	180	433	0.016	0.002	0.25	0.003
ERR3201238	40	NH-Black	1	MSW	2012-9	0	0	1	Recent Negative	5268	8	2	818	0.016	0.003	0.094	0.008
ERR3201252	41	NH-Black	1	MSM	2012-7	1	0	0	Unknown	1	8	182	518	0.016	0.002	0.19	0.002
ERR3201364	23	NH-White	1	MSM	2013-3	0	0	0	Positive	26	8	183	233	0.016	0.003	0.094	0.004
ERR2631929	27	NH-Asian	1	MSM	2013-8	0	0	1	Recent Negative	21242_4#18___1554	8	184	704	0.016	0.004	0.094	0.004
ERR3201050	23	NH-White	1	MSM	2012-12	0	0	0	Recent Negative	8919	8	185	342	0.016	0.004	0.064	0.002
ERR2631773	34	NH-White	1	MSM	2013-12	0	1	1	Positive	8919	8	186	776	0.016	0.016	0.25	0.006
ERR3201179	33	NH-Black	1	MSM	2012-2	0	0	0	Recent Negative	26	8	187	164	0.016	0.003	0.25	0.002
ERR2631811	40	Hispanic	1	MSW	2013-11	0	0	0	Recent Negative	26	8	188	769	0.016	0.016	0.38	0.004
ERR1837113	26	NH-Black	2	WSM	2013-1	0	0	0	Recent Negative	3104___21485_4#20	7	189	609	0.016	0.002	0.032	0.002
ERR1837110	23	NH-Black	1	MSM	2012-11	0	0	0	Recent Negative	292	7	190	573	0.016	0.008	0.047	0.004
ERR2631876	23	NH-Black	1	MSW	2013-12	0	0	1	Recent Negative	8264	7	191	189	0.032	0.016	0.19	0.004
ERR3201091	27	NH-Black	1	MSM	2013-2	1	1	1	Positive	7289	6	11	252	0.016	0.023	0.125	0.006
ERR3201310	32	NH-Black	1	MSW	2012-12	0	0	0	Unknown	7289	6	193	250	0.023	0.016	0.75	0.023
ERR3200856	39	NH-White	1	MSW	2013-6	0	0	1	Recent Negative	25818_2#45___33	6	194	674	0.016	0.016	0.75	0.008
ERR3200938	30	Hispanic	1	MSM	2013-9	0	0	0	Recent Negative	7289	6	195	656	0.016	0.032	0.19	0.008
ERR1204798	21	NH-Black	1	MSW	2014-6	0	0	0	Recent Negative	7289	6	11	241	<=0.016	0.003	0.75	0.023
ERR3200923	43	NH-Black	1	MSM	2013-9	0	0	1	Recent Negative	25818_2#226___934	5	197	173	0.016	0.004	0.047	0.003
ERR3200981	20	NH-Other	1	MSM	2013-4	0	0	0	Recent Negative	9006	5	198	655	0.016	0.002	0.19	0.002
ERR2631933	22	NH-White	1	MSM	2013-8	0	0	0	Recent Negative	4404	5	199	705	0.016	0.004	0.125	0.002
ERR3201121	28	NH-Black	2	WSM	2012-4	0	0	0	Recent Negative	343___25818_3#321	5	200	108	0.016	0.002	0.016	0.002
ERR3201269	23	Hispanic	1	MSW	2012-6	1	0	0	Recent Negative	25825_2#86___3	5	201	48	0.016	0.002	0.064	0.003
ERR3201236	16	NH-Black	1	MSW	2012-9	1	0	0	Unknown	2___3	5	202	823	0.016	0.002	0.016	0.002
ERR3200899	25	NH-Black	1	MSW	2013-7	0	0	0	Recent Negative	2	5	203	680	0.016	0.002	0.064	0.003
ERR3201201	31	NH-Asian	1	MSM	2012-9	0	1	1	Positive	300___110	5	204	553	0.016	0.002	0.016	0.002
ERR3201114	24	NH-White	1	MSM	2013-2	0	0	1	Recent Negative	4404	5	205	569	0.016	0.002	0.38	0.004
ERR2632022	63	NH-Black	1	MSW	2012-4	0	1	0	Unknown	21242_4#111___2502	5	206	444	0.016	0.002	0.016	0.002
ERR3200816	42	NH-Black	1	MSM	2012-4	1	1	1	Recent Negative	9202	5	207	814	0.016	0.002	0.016	0.002
ERR3200852	20	NH-Black	1	MSW	2013-5	0	0	1	Recent Negative	25818_2#41___5	5	208	304	0.016	0.002	0.125	0.002
ERR2631813	18	NH-Other	1	NA	2013-11	0	NA	1	Recent Negative	21242_3#92___21242_3#92	4	209	768	0.016	0.016	0.19	0.004
ERR3201306	18	Hispanic	1	MSW	2012-11	0	0	0	Unknown	242	4	210	577	0.016	0.006	0.125	0.004
ERR3201243	21	NH-Black	1	MSW	2012-9	1	0	0	Recent Negative	25825_2#60___16	4	211	555	0.016	0.006	0.25	0.004
ERR1204796	51	NH-Black	1	MSW	2014-6	0	0	0	Unknown	242	4	212	808	<=0.016	0.004	0.094	0.004
ERR3201183	19	NH-Black	2	WSM	2012-3	0	0	0	Recent Negative	242	4	213	216	0.016	0.004	0.64	0.002
ERR3200893	41	NH-Black	1	MSW	2012-8	0	0	1	Recent Negative	25818_2#196___16	4	214	15	0.016	0.002	0.023	0.003
ERR2631849	20	NH-Black	2	WSM	2012-2	0	0	1	Recent Negative	177___21242_3#128	4	215	340	SUSCEPTIBLE	SUSCEPTIBLE	SUSCEPTIBLE	SUSCEPTIBLE
ERR2632026	24	NH-Black	1	MSW	2012-4	0	0	1	Recent Negative	242	4	216	46	0.016	0.004	0.25	0.003
ERR2632021	37	NH-Black	1	MSW	2015-9	0	0	0	Recent Negative	242	4	217	726	<= 0.016	<= 0.002	0.38	<=0.002
ERR3201330	24	NH-Black	1	MSW	2012-7	1	0	0	Recent Negative	242	4	218	58	0.016	0.003	0.25	0.004
ERR3200928	25	Hispanic	1	MSM	2012-7	1	0	0	Positive	4924___25818_2#231	4	219	502	0.016	0.004	0.064	0.003
ERR3200863	20	NH-Black	1	MSM	2012-8	0	0	1	Recent Negative	2400	3	220	393	0.016	0.023	0.064	4
ERR2632012	31	NH-White	1	MSM	2013-12	0	0	0	Recent Negative	2400	3	221	326	0.064	0.032	0.19	>= 32
ERR2631920	25	NH-Black	1	MSM	2013-8	1	0	1	Recent Negative	2400	3	222	74	0.125	0.047	0.19	8
ERR2631760	23	NH-White	1	MSM	2013-10	0	0	0	Positive	2400	3	223	758	0.047	0.047	0.125	8
ERR3201286	21	NH-White	1	MSM	2012-8	0	0	1	Recent Negative	2400	3	224	305	0.016	0.032	125	12
ERR3200910	36	NH-Black	1	MSM	2014-3	0	0	1	Recent Negative	2400	3	225	570	0.064	0.047	0.5	>= 32
ERR3200860	31	NH-White	1	MSM	2012-12	0	0	1	Recent Negative	7974	3	226	22	0.032	0.023	0.125	32
ERR2631871	24	NH-White	3	TSM	2015-9	0	0	0	Recent Negative	14803	3	227	809	0.032	0.047	0.5	4
ERR2631841	26	NH-Black	1	MSM	2012-1	1	0	1	Positive	2400	3	228	252	SUSCEPTIBLE	SUSCEPTIBLE	SUSCEPTIBLE	RESISTANT
ERR3201174	42	Hispanic	1	MSM	2012-7	0	0	0	Positive	2400	3	229	515	0.064	0.032	0.38	16
ERR2631958	44	NH-Black	1	MSW	2013-12	0	0	1	Recent Negative	2400	3	230	203	0.094	0.064	0.38	32
ERR2631950	25	NH-White	1	MSM	2013-12	0	0	1	Recent Negative	2400	3	231	784	0.125	0.094	0.38	32
ERR3201011	26	NH-White	1	MSM	2013-5	0	0	1	Recent Negative	8430	3	232	671	0.032	0.032	0.38	32
ERR2631771	21	NH-Black	1	MSM	2013-12	0	0	0	Recent Negative	2400	3	233	774	0.032	0.094	0.19	6
ERR3201354	22	NH-Black	1	MSM	2013-5	0	1	0	Positive	2400	3	234	335	0.047	0.047	0.25	32
ERR2631986	25	NH-White	1	MSM	2014-1	0	0	1	Recent Negative	2400	3	235	790	0.064	0.047	0.125	4
ERR3200821	34	NH-Black	1	MSM	2013-11	0	0	0	Positive	7974	3	236	328	0.047	0.016	0.19	4
ERR1204804	33	NH-Other	1	MSW	2012-9	0	0	0	Recent Negative	2400	3	237	548	0.032	0.047	0.125	8
ERR3201178	23	Hispanic	1	MSM	2012-9	0	0	0	Recent Negative	2400	3	238	558	0.047	0.094	0.75	32
ERR3201297	28	NH-White	1	MSM	2012-11	0	0	0	Recent Negative	2400	3	239	487	0.064	0.047	0.19	32
ERR2631969	24	NH-White	1	MSM	2013-9	0	0	1	Recent Negative	7574	3	240	729	0.047	0.064	0.25	32
ERR3201039	31	NH-White	1	MSM	2012-11	0	0	0	Recent Negative	2400	3	241	576	0.064	0.094	0.25	32
ERR2631751	33	NH-White	1	MSM	2013-12	0	0	0	Recent Negative	2400	3	242	637	0.094	0.094	0.75	32
ERR2631881	43	NH-White	1	MSM	2013-12	0	NA	0	Recent Negative	7574	3	243	678	0.094	0.094	0.75	32
ERR3201076	19	Hispanic	1	MSM	2013-6	1	0	1	Recent Negative	2400	3	244	287	0.047	0.032	0.125	8
ERR2631874	44	Hispanic	1	MSW	2013-10	0	0	1	Positive	2400	3	245	172	0.047	0.094	0.125	32
ERR2631786	19	NH-Black	1	MSMW	2012-8	0	0	1	Recent Negative	2400	3	246	522	0.016	0.023	0.125	32
ERR2631723	23	NH-White	1	MSM	2013-9	0	0	0	Recent Negative	2400	3	247	492	0.032	0.023	0.047	8
ERR2631750	33	NH-White	1	MSM	2013-12	0	0	0	Recent Negative	2400	3	248	637	0.094	0.094	1	32
ERR2631906	23	NH-White	1	MSM	2013-8	1	0	0	Recent Negative	2400	3	249	686	0.047	0.032	0.19	4
ERR2631937	31	NH-Other	1	MSM	2013-9	1	0	1	Positive	4908	2	250	720	0.016	0.003	0.094	0.004
ERR3201305	24	NH-White	1	MSM	2012-11	0	0	1	Recent Negative	5793	2	251	364	0.016	0.008	0.125	0.006
ERR3200875	31	NH-Black	1	MSM	2012-2	0	0	0	Recent Negative	5793	2	252	428	0.016	0.002	0.016	0.002
ERR2632006	34	Hispanic	1	MSM	2013-10	1	NA	1	Recent Negative	5793	2	253	229	0.016	0.004	0.032	0.002
ERR1204792	22	NH-Black	1	MSM	2014-6	0	1	0	Recent Negative	4643	2	254	401	<=0.016	<=0.002	0.094	<=0.002
ERR2631838	26	NH-Black	2	WSM	2012-1	0	0	0	Recent Negative	12	26	255	392	SUSCEPTIBLE	SUSCEPTIBLE	SUSCEPTIBLE	SUSCEPTIBLE
ERR3201303	19	NH-Black	1	MSW	2012-11	0	0	1	Recent Negative	545	26	256	190	0.016	0.002	0.064	0.006
ERR2631877	21	NH-Black	1	MSW	2013-12	1	0	0	Recent Negative	12	26	257	770	0.023	0.016	0.25	0.006
ERR2631859	20	NH-Black	2	WSM	2014-3	1	0	0	Recent Negative	1687	26	258	797	0.032	0.023	0.5	0.006
ERR2631903	51	NH-Black	1	MSW	2014-1	0	0	0	Unknown	8	26	259	99	0.064	0.032	0.125	0.002
ERR3201068	26	NH-Black	1	MSM	2012-8	0	0	1	Positive	2960___1022	25	260	55	0.016	0.004	0.032	0.002
ERR3201271	31	NH-Black	1	MSW	2012-6	0	0	1	Recent Negative	90___1328	25	261	29	0.016	0.006	0.094	0.004
ERR3200846	18	NH-Black	1	MSM	2012-2	0	0	0	Recent Negative	28___25818_2#35	25	262	431	0.016	0.002	0.064	0.003
ERR3200873	17	NH-Black	1	MSW	2013-3	1	0	0	Recent Negative	90___25818_2#176	25	263	639	0.016	0.008	0.032	0.004
ERR2631913	20	NH-White	1	MSW	2014-2	0	0	0	Recent Negative	90___21242_4#2	25	264	794	0.016	0.016	0.125	0.002
ERR3201247	35	NH-Black	1	MSW	2012-9	0	0	0	Recent Negative	17966_3#40___241	23	265	559	0.016	0.016	0.032	0.004
ERR3201244	19	NH-Black	1	MSW	2012-9	0	0	0	Recent Negative	2	23	266	254	0.016	0.008	0.125	0.006
ERR3201154	16	Hispanic	2	WSM	2013-1	0	0	0	Recent Negative	2	23	267	611	0.016	0.002	0.023	0.004
ERR1837114	28	NH-Black	1	MSW	2013-3	1	0	1	Recent Negative	356___241	23	268	8	0.016	0.004	0.094	0.004
ERR3200930	28	NH-Black	1	MSM	2013-9	0	0	1	Recent Negative	25825_2#133___3	23	269	350	0.016	0.003	0.047	0.004
ERR1204801	19	NH-Black	1	MSW	2012-9	1	0	0	Recent Negative	17966_3#40___241	23	270	547	0.016	0.002	0.016	0.003
ERR2631731	51	NH-Black	1	MSW	2013-8	0	1	1	Recent Negative	2	23	271	100	0.016	0.004	0.016	0.002
ERR3201223	22	NH-Black	1	MSW	2012-7	1	0	0	Recent Negative	2	23	272	511	0.016	0.004	0.25	0.004
ERR2631953	31	NH-Other	1	MSM	2013-12	0	0	1	Recent Negative	3307	22	273	368	0.023	0.008	0.125	0.50
ERR3200889	29	NH-White	1	MSM	2013-3	0	0	1	Unknown	3307	22	274	632	0.047	0.016	0.19	0.75
ERR3200995	23	NH-Black	1	MSM	2013-4	0	0	0	Positive	3307	22	275	663	0.016	0.002	0.064	4
ERR1204773	27	NH-White	1	MSW	2014-4	0	0	1	Recent Negative	11416	22	276	196	0.032	<=0.016	0.25	1
ERR3200914	38	NH-Black	1	MSM	2013-10	0	1	1	Positive	9524	22	277	68	0.016	0.023	0.064	4
ERR3201034	22	NH-Black	1	MSM	2012-11	1	1	1	Positive	3307	22	278	498	0.023	0.016	0.094	0.006
ERR2631955	28	NH-White	1	MSM	2013-12	1	0	1	Recent Negative	9524	22	279	785	0.032	0.064	0.25	8
ERR2631868	24	Hispanic	1	MSM	2015-9	0	0	0	Recent Negative	9276	22	280	812	0.016	0.006	0.125	0.125
ERR3200818	37	Hispanic	1	NA	2012-4	0	0	0	Unknown	8420	22	281	455	0.016	0.006	0.125	0.004
ERR2631901	31	NH-White	1	MSM	2014-2	0	0	1	Recent Negative	21242_3#179___743	22	282	766	0.023	0.023	0.19	32
ERR3201009	22	Hispanic	1	MSM	2013-5	0	0	1	Recent Negative	8288	22	283	821	0.016	0.008	0.125	2
ERR2631794	36	Hispanic	1	MSM	2013-3	0	0	1	Recent Negative	3307	22	284	191	0.032	0.016	0.125	0.75
ERR2631767	32	NH-Black	1	MSM	2013-11	0	0	1	Recent Negative	3307	22	285	437	0.023	0.008	0.125	0.50
ERR1204777	40	NH-Black	1	MSM	2014-4	0	0	0	Recent Negative	9006	22	286	801	0.023	<=0.016	0.19	3
ERR3200864	28	NH-White	1	MSM	2013-1	1	0	0	Recent Negative	8288	22	287	323	0.016	0.008	0.023	2
ERR2631880	26	NH-Black	1	MSW	2013-12	0	0	0	Recent Negative	6486___60	22	288	782	0.047	0.047	0.25	32
ERR3200918	24	NH-Black	1	MSM	2013-10	0	0	0	Recent Negative	5143___25818_2#221	22	289	750	0.016	0.023	0.094	3
ERR2631769	25	NH-White	1	MSM	2013-11	0	0	0	Recent Negative	3394	22	290	300	0.016	0.006	0.032	0.50
ERR3201094	31	NH-White	1	MSM	2013-2	1	0	1	Unknown	5416	22	291	131	0.016	0.008	0.094	16
ERR2631765	27	Hispanic	1	MSM	2013-11	0	0	1	Recent Negative	9343	22	292	184	0.016	0.016	0.047	6
ERR2631748	21	NH-White	1	MSM	2013-12	1	0	0	Recent Negative	10525	22	293	777	0.016	0.016	0.75	32
ERR3201093	25	NH-Black	1	MSM	2013-2	0	0	0	Recent Negative	3307	22	294	626	0.023	0.008	0.016	0.50
ERR3201216	24	Hispanic	1	MSM	2012-7	1	0	0	Recent Negative	234___263	22	295	496	0.023	0.032	SUSCEPTIBLE	32
ERR3201304	23	NH-Black	1	MSM	2012-11	0	0	1	Recent Negative	8288	22	296	176	0.032	0.032	0.094	6
ERR3200935	29	NH-Black	1	MSM	2013-9	0	0	1	Recent Negative	9524	22	297	714	0.016	0.012	0.064	4
ERR3201282	21	NH-White	1	MSM	2012-8	1	0	0	Recent Negative	8820	22	298	532	0.016	0.032	0.19	32
ERR3201287	28	NH-White	1	MSM	2012-8	0	0	0	Recent Negative	2997	22	299	537	0.016	0.012	0.25	6
ERR3201181	32	NH-White	1	MSM	2012-3	0	0	0	Recent Negative	8288	22	300	438	0.047	0.016	0.064	2
ERR2631999	26	NH-Black	1	MSM	2013-10	1	1	1	Positive	21242_4#88___10	22	301	294	0.016	0.016	0.064	2
ERR3200926	28	NH-Black	1	MSM	2013-9	0	0	1	Recent Negative	25818_2#229___137	22	302	264	0.016	0.008	0.064	1
ERR1837123	50	NH-White	1	MSM	2012-9	0	0	0	Recent Negative	21485_4#30___121	22	303	557	0.032	0.047	0.19	8
ERR3200904	29	NH-Black	1	MSW	2013-11	1	0	1	Recent Negative	11314	21	304	740	0.016	0.016	0.38	0.064
ERR1837127	21	NH-Black	1	MSW	2012-7	0	0	0	Recent Negative	242	21	305	351	0.016	0.006	0.064	0.003
ERR2631831	20	NH-Black	2	WSM	2011-9	1	0	0	Recent Negative	8309	21	306	307	0.016	0.003	0.125	0.002
ERR3201207	28	NH-Black	1	MSW	2012-11	0	0	0	Recent Negative	242	21	307	572	0.016	0.004	0.032	0.004
ERR3201313	33	NH-Black	1	MSW	2012-12	0	0	0	Recent Negative	242	21	308	185	0.016	0.004	0.125	0.003
ERR3201227	17	NH-Black	2	WSM	2012-12	1	0	1	Recent Negative	2	21	309	418	0.016	0.006	0.125	0.004
ERR3201322	22	NH-Black	1	MSW	2013-2	0	0	0	Recent Negative	242	21	310	89	0.016	0.002	0.094	0.002
ERR1837112	21	Hispanic	2	WSM	2013-1	1	0	0	Recent Negative	51	20	311	604	0.016	0.002	0.016	0.002
ERR3201318	27	NH-Black	1	MSW	2013-3	0	0	1	Recent Negative	51	20	312	63	0.016	0.002	0.16	0.002
ERR3200814	36	Hispanic	1	MSW	2012-4	0	0	0	Recent Negative	9634	20	313	372	0.016	0.002	0.047	0.003
ERR2631814	23	NH-Black	1	MSW	2013-11	0	0	0	Recent Negative	51	20	314	771	0.016	0.016	0.094	0.006
ERR3200959	29	NH-Black	1	MSW	2013-10	0	0	0	Recent Negative	51	20	315	761	0.016	0.016	0.032	0.003
ERR3200913	18	Hispanic	1	MSW	2013-9	0	0	0	Recent Negative	51	20	316	207	0.032	0.012	0.094	0.004
ERR3201038	18	NH-Black	1	MSW	2012-6	1	0	0	Unknown	51	20	317	479	0.016	0.002	SUSCEPTIBLE	0.002
ERR3201018	25	NH-Black	1	MSW	2012-6	1	0	0	Recent Negative	51	20	318	66	0.016	0.002	0.023	0.002
ERR3200885	20	NH-Black	1	MSW	2012-9	0	0	0	Recent Negative	25818_2#188___799	20	319	288	0.016	0.002	0.125	0.002
ERR3200878	22	NH-Black	1	MSW	2013-2	0	0	0	Recent Negative	25818_2#181___2548	20	320	621	0.016	0.002	0.094	0.003
ERR3201363	20	NH-Black	1	MSW	2013-2	1	0	0	Recent Negative	51	20	321	619	0.016	0.006	0.064	0.002
ERR2631846	27	NH-Black	1	MSW	2012-1	1	0	0	Unknown	51	20	322	168	<0.016	<0.016	0.047	0.002
ERR2631824	24	NH-Black	1	MSW	2012-8	1	0	0	Recent Negative	51	20	323	523	0.016	0.004	0.05	0.003
ERR3200905	35	NH-White	1	MSW	2013-12	0	0	0	Recent Negative	51	20	324	780	0.016	0.016	0.064	0.003
ERR2631819	32	NH-White	1	MSM	2012-9	0	0	1	Recent Negative	NA	20	325	327	<0.016	0.002	0.05	<0.002
ERR3200907	25	NH-Black	1	MSW	2013-12	0	0	1	Unknown	25818_2#210___118	20	326	179	<= 0.016	<= 0.016	0.064	0.003
ERR3200838	50	NH-White	1	MSM	2012-2	0	0	0	Recent Negative	6968	1	327	292	0.016	0.003	0.047	0.004
ERR3200874	24	Hispanic	1	NA	2012-7	0	NA	0	Recent Negative	3652___1189	1	328	500	0.016	0.004	0.125	0.006
ERR3201109	24	NH-White	1	MSM	2012-12	0	0	1	Recent Negative	1407	19	329	586	0.125	0.064	0.5	32
ERR3200837	24	NH-White	1	MSM	2012-2	0	1	1	Recent Negative	1407	19	330	232	0.064	0.032	0.38	32
ERR3201107	29	NH-White	1	MSW	2012-8	0	0	0	Recent Negative	1407	19	331	186	0.125	0.064	0.19	32
ERR3201052	36	NH-Asian	1	MSM	2012-12	0	0	0	Recent Negative	2443	19	332	405	0.094	0.19	0.19	16
ERR3201166	29	NH-White	1	MSM	2013-4	1	0	1	Recent Negative	8529	19	333	150	0.047	0.023	0.38	32
ERR3201273	24	Hispanic	1	MSM	2013-3	0	0	1	Recent Negative	25825_2#90___4	19	334	643	0.023	0.032	0.38	6
ERR3201069	27	NH-White	1	MSM	2012-8	1	0	1	Unknown	8506	19	335	346	0.016	0.016	0.047	1.5
ERR2631725	27	NH-Black	1	MSM	2013-12	1	1	1	Recent Negative	21242_3#4___4	19	25	698	0.047	0.064	0.5	32
ERR2631983	52	NH-Black	1	MSM	2013-10	1	0	1	Recent Negative	4985	19	337	12	0.19	0.094	0.5	32
ERR3201156	37	NH-White	2	WSM	2013-2	0	0	0	Recent Negative	1407	19	338	620	0.064	0.032	0.125	32
ERR3201358	37	NH-White	1	MSM	2013-2	0	0	1	Recent Negative	292	19	37	627	0.023	0.016	0.094	4
ERR3200951	25	Hispanic	1	MSM	2013-9	0	0	1	Recent Negative	9203	19	340	122	0.016	0.016	0.19	4
ERR2631737	18	Hispanic	1	MSM	2013-11	0	0	1	Recent Negative	28___21242_3#16	19	37	692	0.023	0.16	0.25	8
ERR2631980	27	Hispanic	1	MSM	2013-10	1	0	1	Recent Negative	1378___263	19	342	443	0.023	0.032	0.19	6
ERR3201037	36	NH-White	1	MSM	2012-12	0	0	1	Recent Negative	1407	19	343	580	0.125	0.047	0.5	32
ERR3200854	29	Hispanic	1	MSM	2013-5	0	0	1	Recent Negative	1978	19	344	362	0.016	0.047	0.5	32
ERR3200976	22	Hispanic	1	MSM	2012-7	0	0	0	Recent Negative	9203	19	345	503	0.016	0.012	0.19	3
ERR3201372	25	NH-White	1	MSW	2012-2	0	0	1	Unknown	1407	19	346	196	SUSCEPTIBLE	SUSCEPTIBLE	SUSCEPTIBLE	RESISTANT
ERR3201027	29	Hispanic	1	MSM	2012-12	1	1	1	Unknown	25825_2#187___1066	19	347	25	0.0094	0.047	0.047	2
ERR3201248	25	Hispanic	1	MSW	2012-9	0	0	0	Recent Negative	25825_2#65___110	19	348	561	0.125	0.032	0.25	3
ERR3201096	41	Hispanic	1	MSM	2013-2	0	1	0	Positive	1407	19	349	449	0.094	0.032	0.38	32
ERR1204788	25	NH-Black	1	NA	2014-5	0	NA	1	Unknown	17966_3#27___1066	18	350	805	<=0.016	0.012	<=0.016	0.004
ERR3201280	28	NH-Black	1	MSW	2013-3	0	0	0	Recent Negative	6170	18	351	199	0.016	0.023	0.94	0.004
ERR2631925	49	NH-Black	1	MSW	2013-8	0	0	1	Recent Negative	6170	18	352	271	0.016	0.006	0.047	0.002
ERR2632000	31	NH-White	1	MSM	2013-10	0	0	1	Recent Negative	9006	18	353	648	0.016	0.002	0.047	0.002
ERR3201293	25	NH-Other	1	MSM	2012-11	0	0	1	Unknown	25825_2#110___19	17	354	101	0.064	0.047	0.19	0.004
ERR2631746	24	NH-White	1	MSM	2013-12	1	0	0	Recent Negative	8418	17	355	773	0.023	0.016	0.5	0.006
ERR3201081	27	Hispanic	1	MSM	2012-11	0	0	1	Recent Negative	4586___25	17	356	464	0.032	0.032	0.25	0.003
ERR3201205	22	Hispanic	1	MSM	2012-10	0	0	0	Positive	25825_2#110___19	17	357	278	0.032	0.023	0.25	0.004
ERR3200884	23	NH-White	1	MSM	2012-6	0	0	1	Positive	8418	17	358	397	0.016	0.003	0.125	0.002
ERR2631829	23	NH-Black	1	MSW	2011-9	0	0	1	Recent Negative	8306	17	359	46	SUSCEPTIBLE	SUSCEPTIBLE	SUSCEPTIBLE	SUSCEPTIBLE
ERR3201260	24	NH-White	1	MSM	2012-9	0	0	1	Recent Negative	8694	17	360	562	0.016	0.004	0.19	0.004
ERR3200973	60	NH-White	1	MSM	2012-2	0	0	1	Unknown	5268	17	361	415	0.023	0.012	0.19	0.004
ERR3200971	26	NH-Black	1	MSMW	2012-2	0	0	1	Recent Negative	8418	17	362	175	0.023	0.016	0.19	0.004
ERR1204802	23	NH-Black	1	MSM	2012-9	0	0	1	Positive	8418	17	363	546	0.016	0.012	0.125	0.004
ERR2631728	44	Hispanic	1	MSM	2013-12	0	1	1	Positive	1779	17	364	183	0.016	0.016	0.38	0.004
ERR3200892	16	NH-Other	2	WSM	2012-8	0	0	1	Recent Negative	17966_3#15___5	17	365	535	0.016	0.016	0.38	0.004
ERR3200969	23	NH-White	1	MSM	2012-2	0	0	0	Unknown	5268	17	366	413	0.016	0.008	0.125	0.002
ERR2631758	30	NH-Black	1	MSW	2013-8	0	0	0	Recent Negative	17966_3#15___5	17	367	688	0.016	0.008	0.19	0.002
ERR1204776	32	NH-Black	1	MSW	2014-4	0	0	1	Recent Negative	17966_3#15___5	17	368	61	0.047	0.023	0.75	0.004
ERR2631738	37	NH-White	1	MSM	2013-11	0	1	1	Positive	4995	16	369	588	0.016	0.016	0.25	2
ERR3201051	40	NH-White	1	MSW	2012-12	0	0	1	Recent Negative	5785	16	370	597	0.032	0.016	0.19	2
ERR3201137	24	NH-Asian	1	MSM	2012-6	1	0	0	Recent Negative	25818_3#337___33	16	371	475	0.016	0.008	0.25	8
ERR2632011	27	NH-Black	1	MSM	2013-12	0	1	1	Positive	4995	16	372	718	0.016	0.016	0.5	8
ERR3200983	24	Hispanic	1	MSM	2013-4	0	0	0	Recent Negative	4995	16	373	223	0.016	0.006	0.19	6
ERR2631998	57	NH-White	1	MSW	2013-10	0	0	0	Unknown	9679	16	374	752	0.064	0.47	0.19	2
ERR2631889	25	NH-White	1	MSM	2013-11	0	0	1	Recent Negative	7164	16	375	763	0.016	0.016	0.25	4
ERR3201246	24	NH-Black	1	MSW	2012-9	0	1	1	Recent Negative	4995	16	376	103	0.016	0.016	0.38	8
ERR3201127	36	Hispanic	1	MSM	2012-4	1	0	0	Recent Negative	21485_4#25___1168	15	377	10	0.016	0.008	0.125	0.002
ERR3201163	19	NH-Black	1	MSM	2012-12	1	0	0	Recent Negative	3289___29	15	378	596	0.016	0.006	0.032	0.002
ERR3201250	20	Hispanic	1	MSM	2012-7	0	0	1	Recent Negative	3935	15	379	369	0.016	0.023	0.125	0.006
ERR3200978	18	NH-White	1	MSM	2012-7	0	0	0	Unknown	2992	15	380	494	0.016	0.004	0.38	0.004
ERR2631918	24	NH-White	1	MSM	2013-8	0	0	0	Recent Negative	7585	15	381	699	0.016	0.006	0.125	0.002
ERR3201296	36	NH-Black	1	MSM	2012-11	0	0	0	Recent Negative	25825_2#113___27	15	10	109	0.016	0.008	0.064	0.002
ERR3201126	26	Hispanic	1	MSM	2012-4	1	0	0	Recent Negative	25818_3#326___743	15	383	446	0.016	0.008	0.38	0.003
ERR3201100	26	Hispanic	1	MSM	2012-12	0	0	0	Unknown	5230	15	384	602	0.016	0.012	0.012	0.012
ERR1204813	23	Hispanic	1	MSM	2012-10	0	0	0	Recent Negative	2992	15	27	568	0.016	0.016	0.5	0.004
ERR3201208	38	NH-Black	2	WSM	2012-12	0	0	0	Recent Negative	2992	15	386	595	0.016	0.008	0.38	0.003
ERR2631808	23	NH-White	1	MSM	2013-11	0	0	0	Recent Negative	2992	15	27	214	0.016	0.016	0.064	0.003
ERR2631931	29	NH-White	1	MSM	2013-8	0	0	1	Recent Negative	5636	15	388	339	0.016	0.008	0.19	0.008
ERR3200872	22	Hispanic	1	MSMW	2012-6	0	0	0	Recent Negative	2992	15	389	193	0.016	0.008	0.5	0.004
ERR3201337	46	NH-White	1	MSM	2012-9	0	1	1	Positive	995	15	390	827	0.023	0.012	0.125	0.006
ERR2631869	18	Hispanic	1	MSM	2015-9	0	0	0	Recent Negative	3935	15	391	813	<= 0.016	0.023	4	0.023
ERR3201230	25	NH-White	1	MSM	2012-10	0	0	1	Recent Negative	6395	15	392	459	0.016	0.008	0.5	0.023
ERR3200984	25	NH-Other	1	MSM	2013-4	0	0	0	Recent Negative	25818_2#287___29	15	393	544	0.016	0.006	0.38	0.002
ERR2631857	44	NH-Black	1	MSW	2014-2	0	0	0	Recent Negative	2992	15	27	93	0.023	0.016	0.5	0.004
ERR3201320	30	NH-Black	1	MSM	2013-2	0	1	1	Positive	3935	15	4	370	0.023	0.016	0.5	0.008
ERR3201112	29	NH-Black	2	WSM	2012-2	1	0	0	Recent Negative	2992	15	396	414	0.023	0.008	0.38	0.006
ERR3201171	31	Hispanic	1	MSM	2012-7	1	0	0	Recent Negative	2992	15	397	507	0.016	0.008	0.5	0.004
ERR3201290	56	NH-White	1	MSM	2012-11	0	0	0	Recent Negative	2992	15	398	574	0.016	0.008	0.38	0.004
ERR3201073	23	NH-Black	1	MSW	2013-6	0	0	0	Recent Negative	3935	15	399	679	0.016	0.012	0.5	0.008
ERR3201017	44	NH-Black	1	MSW	2013-6	0	1	0	Recent Negative	9465	15	400	676	0.016	0.008	0.38	0.002
ERR3201070	44	NH-Black	1	MSW	2012-8	0	0	0	Unknown	2992	15	401	312	0.064	0.016	0.25	0.008
ERR3200968	22	Hispanic	1	MSM	2012-2	1	0	1	Recent Negative	51	15	402	239	0.016	0.008	0.125	0.002
ERR3201128	28	NH-Black	1	MSM	2012-5	1	0	1	Recent Negative	1808___1168	15	403	138	0.016	0.008	0.38	0.003
ERR1837115	35	Hispanic	1	MSM	2013-4	0	0	1	Recent Negative	8474	15	404	47	0.016	0.002	0.125	0.002
ERR2631915	23	NH-Black	1	MSW	2013-8	0	0	0	Recent Negative	9235	15	27	697	0.016	0.016	0.25	0.003
ERR3201152	26	NH-Black	1	MSM	2013-1	0	0	0	Recent Negative	2992	15	128	30	0.016	0.008	0.5	0.004
ERR2632009	25	NH-Black	1	MSM	2013-10	0	1	1	Positive	995	15	407	92	0.016	0.006	0.094	0.003
ERR3201036	30	Hispanic	1	MSM	2013-5	0	0	0	Recent Negative	995	15	408	633	0.016	0.002	0.125	0.003
ERR3201148	21	NH-White	1	MSM	2012-6	0	0	0	Recent Negative	4654	15	409	484	0.016	SUSCEPTIBLE	0.38	0.016
ERR3200898	21	NH-Black	1	MSM	2013-4	0	0	1	Positive	3935	15	4	165	0.032	0.016	0.5	0.008
ERR3201325	32	NH-White	1	MSM	2013-3	0	0	0	Unknown	2992	15	1	631	0.016	0.006	0.5	0.004
ERR2631809	32	NH-White	1	MSMW	2013-11	0	0	1	Recent Negative	2992	15	412	212	0.016	0.016	1	0.004
ERR2631904	41	NH-Other	1	MSMW	2013-8	0	0	1	Recent Negative	7976	15	413	684	0.016	0.006	0.25	0.003
ERR3201145	23	NH-White	1	MSM	2012-6	0	0	0	Recent Negative	2992	15	414	408	0.032	0.008	0.75	0.006
ERR3201202	33	NH-White	1	MSM	2012-9	1	0	1	Recent Negative	2992	15	415	18	0.016	0.006	0.38	0.003
ERR3200851	28	NH-Black	1	MSM	2013-5	0	0	1	Recent Negative	25818_2#40___29	15	416	145	0.016	0.012	1	0.004
ERR3201361	54	NH-Black	1	MSW	2012-7	0	0	1	Unknown	2992	15	417	240	0.016	0.023	0.38	0.002
ERR2631747	32	NH-Black	1	MSM	2013-12	0	1	1	Recent Negative	2992	15	418	436	0.016	0.016	0.5	0.004
ERR3200997	36	NH-Black	1	MSM	2013-4	0	NA	1	Recent Negative	2992	15	1	20	0.016	0.004	0.38	0.002
ERR3200870	24	NH-Black	1	MSM	2012-5	1	0	0	Recent Negative	2992	15	27	365	0.016	0.003	0.25	0.002
ERR1837118	58	NH-White	1	MSMW	2012-9	0	0	0	Recent Negative	21485_4#25___1168	15	421	560	0.016	0.012	0.5	0.004
ERR3201013	24	NH-White	1	MSM	2013-5	0	0	0	Recent Negative	2992	15	422	314	0.016	0.012	0.38	0.004
ERR2632020	26	NH-White	1	MSM	2015-9	0	0	0	Recent Negative	1937	15	423	810	<= 0.016	0.008	1	<=0.002
ERR3201132	35	NH-White	1	MSM	2012-5	0	0	1	Recent Negative	8241	15	424	466	0.016	0.002	0.016	0.002
ERR2631855	21	NH-White	1	MSM	2012-5	0	0	0	Recent Negative	995	15	425	465	0.016	0.006	0.125	0.003
ERR3200949	30	NH-White	1	MSM	2013-9	0	NA	0	Recent Negative	25818_2#252___29	15	1	665	0.016	0.006	0.38	0.012
ERR3201130	27	NH-White	1	MSM	2012-5	1	0	1	Recent Negative	25818_3#330___29	15	427	242	0.016	0.002	0.5	0.006
ERR2632041	24	NH-Other	1	MSM	2012-5	0	0	0	Recent Negative	2992	15	27	461	0.016	0.003	0.016	0.002
ERR3201228	64	NH-White	2	WSM	2013-1	0	0	1	Recent Negative	2992	15	429	605	0.016	0.006	0.5	0.003
ERR3201203	23	NH-Black	1	MSW	2012-10	0	0	0	Recent Negative	2992	15	27	563	0.016	0.002	0.38	0.003
ERR3200833	20	NH-White	1	MSM	2013-9	0	0	0	Recent Negative	2992	15	431	710	0.016	0.008	0.125	0.003
ERR1204772	28	NH-White	1	MSM	2014-4	0	0	1	Recent Negative	8241	15	432	799	0.023	0.016	1.5	0.016
ERR2632039	23	Hispanic	1	MSM	2012-5	1	0	0	Positive	2992	15	27	460	0.016	0.002	0.38	0.003
ERR2631778	27	Hispanic	1	MSM	2014-4	0	0	1	Recent Negative	2992	15	434	184	0.016	0.016	0.5	0.004
ERR2631963	34	Hispanic	1	MSM	2013-9	0	0	1	Recent Negative	2992	15	435	732	0.016	0.006	0.38	0.003
ERR2631993	20	NH-White	1	MSM	2013-10	0	0	0	Unknown	3935	15	4	575	0.023	0.016	0.25	0.016
ERR3200996	24	NH-White	1	MSM	2013-4	0	0	1	Recent Negative	12245	15	437	286	0.016	0.008	0.75	0.002
ERR3201221	43	NH-White	1	MSM	2012-7	0	0	0	Recent Negative	9465	15	438	508	0.016	0.012	0.5	0.004
ERR3201086	42	Hispanic	1	MSM	2013-3	1	0	1	Unknown	2992	15	439	37	0.016	0.008	0.38	0.004
ERR3201211	23	NH-White	1	MSM	2012-2	0	0	0	Recent Negative	2992	15	440	426	0.016	0.004	1	0.004
ERR3200841	57	NH-White	1	MSMW	2012-2	0	0	1	Recent Negative	2992	15	441	419	0.016	0.006	0.19	0.002
ERR2631883	26	NH-White	1	MSM	2013-11	0	0	1	Recent Negative	2992	15	27	764	0.016	0.016	0.125	0.002
ERR3200936	27	Hispanic	1	NA	2013-9	0	NA	1	Recent Negative	7652	13	443	228	0.016	0.008	0.064	0.003
ERR3201008	25	NH-White	1	MSM	2013-5	1	1	1	Recent Negative	951	13	444	668	0.016	0.008	0.094	0.004
ERR3201098	36	NH-White	1	MSMW	2013-4	1	0	0	Recent Negative	5004	13	445	651	0.016	0.006	0.125	0.003
ERR3201338	25	Hispanic	1	MSM	2012-9	0	1	1	Recent Negative	8310	13	446	358	0.016	0.008	0.125	0.008
ERR3201062	41	NH-White	1	MSM	2013-1	0	0	0	Positive	951	13	447	313	0.016	0.006	0.094	0.002
ERR3200987	45	NH-Black	1	MSMW	2013-4	0	1	1	Positive	7958	13	448	82	0.023	0.008	0.125	0.003
ERR2631796	24	NH-Black	1	MSM	2013-4	0	1	1	Positive	9463	13	449	374	0.016	0.002	0.016	0.003
ERR3200952	38	NH-White	1	MSM	2013-9	0	0	1	Positive	5004	13	450	730	0.016	0.006	0.064	0.004
ERR3201329	35	NH-White	1	MSM	2013-2	0	0	1	Recent Negative	7958	13	451	227	0.016	0.012	0.094	0.002
ERR3201172	22	NH-White	1	MSM	2012-7	0	0	0	Recent Negative	9463	13	452	514	0.016	0.006	0.5	0.004
ERR3201284	33	NH-White	1	MSM	2012-8	0	0	0	Recent Negative	7958	13	453	531	0.016	0.002	0.094	0.002
ERR3201214	25	NH-Black	1	MSM	2013-2	0	0	1	Positive	7958	13	454	102	0.016	0.008	0.125	0.004
ERR3200849	28	NH-Black	1	MSM	2013-4	0	0	0	Positive	8234	12	455	659	<0.016	0.006	0.032	0.004
ERR3201150	22	NH-Black	2	WSM	2012-12	0	0	0	Recent Negative	8551	12	456	282	0.016	0.002	0.047	0.002
ERR3201074	25	NH-Black	1	NA	2013-6	0	NA	1	Recent Negative	8234	12	41	83	0.032	0.016	0.064	0.002
ERR3200934	27	Hispanic	1	MSM	2013-9	0	0	0	Recent Negative	7440	12	458	713	0.016	0.006	0.125	0.003
ERR3201308	20	NH-Black	1	MSM	2012-11	0	0	0	Recent Negative	25825_2#125___27	12	459	578	0.016	0.023	0.094	0.004
ERR3201169	24	NH-White	1	MSM	2013-4	0	0	1	Positive	6339	12	460	652	0.016	0.004	0.047	0.003
ERR3201301	18	NH-Black	1	MSM	2012-7	0	0	1	Recent Negative	25825_2#118___27	12	461	432	0.023	0.023	0.125	0.004
ERR3201348	25	NH-Black	1	MSM	2013-5	0	0	1	Recent Negative	8234	12	462	84	0.016	0.012	0.125	0.004
ERR3200974	28	NH-Other	1	MSM	2012-7	0	0	0	Recent Negative	6339	12	463	347	0.023	0.008	0.064	0.003
ERR1204789	29	NH-Black	1	MSM	2014-6	0	0	1	Recent Negative	8234	12	464	56	0.023	0.012	0.064	0.003
ERR2631733	41	NH-Other	1	MSW	2013-8	0	0	1	Unknown	4419	11	77	124	0.016	0.008	0.094	0.003
ERR3200975	42	NH-Black	1	MSM	2012-7	0	1	1	Recent Negative	8442	11	466	71	0.016	0.002	0.094	0.003
ERR2631784	33	NH-Black	1	MSM	2012-10	0	0	1	Positive	8442	11	6	249	0.047	0.023	0.09	0.003
ERR3201077	30	Hispanic	1	MSM	2013-6	0	1	0	Positive	4418	11	468	5	0.016	0.016	0.125	0.002
ERR3201060	51	NH-Black	1	MSM	2013-2	0	1	1	Positive	4419	11	76	106	0.047	0.032	0.19	0.006
ERR2632016	29	NH-Black	1	MSW	2014-2	1	0	0	Recent Negative	4419	11	76	760	0.094	0.016	0.19	0.004
ERR3200946	25	NH-White	1	MSM	2013-9	0	0	1	Recent Negative	27	11	471	722	0.016	0.006	0.19	0.003
ERR2631981	24	NH-Asian	1	MSM	2013-10	0	0	0	Recent Negative	10581	11	472	742	0.023	0.023	0.094	0.003
ERR2631996	21	NH-Black	1	MSM	2014-1	0	0	1	Positive	4419	11	473	482	0.047	0.064	0.25	0.004
ERR3201095	23	NH-White	1	MSM	2013-2	0	0	1	Recent Negative	8422	11	474	613	0.016	0.023	0.125	0.008
ERR1204794	21	NH-Black	1	MSW	2014-6	1	0	0	Recent Negative	8442	11	475	807	0.023	0.003	0.047	<=0.002
ERR2632008	35	NH-Black	1	MSW	2013-10	0	0	1	Recent Negative	10639	11	476	60	0.032	0.023	0.064	0.003
ERR3201268	21	NH-Black	1	MSM	2012-6	0	0	0	Recent Negative	25818_3#232___1867	11	76	489	0.016	0.002	0.64	0.002
ERR3200944	26	NH-White	1	MSM	2013-9	1	0	0	Recent Negative	8442	11	42	725	0.016	0.006	0.064	0.003
ERR3200929	22	NH-Black	1	MSM	2013-9	0	0	0	Positive	1108	11	43	738	0.016	0.008	0.064	0.003
ERR3201032	22	NH-Black	1	MSM	2012-7	0	0	1	Unknown	25818_3#232___1867	11	76	506	0.047	0.023	0.094	0.004
ERR3200877	44	NH-Black	1	MSM	2012-3	0	1	1	Positive	2672	11	76	285	0.023	0.023	0.19	0.023
ERR3200879	33	NH-Black	1	MSM	2013-2	0	1	1	Positive	8442	11	482	211	0.016	0.012	0.125	0.003
ERR1837120	25	Hispanic	1	MSM	2012-7	0	0	0	Recent Negative	8442	11	483	513	0.016	0.016	0.125	0.003
ERR3200862	25	Hispanic	1	MSM	2012-7	1	0	0	Positive	8442	11	484	502	0.023	0.012	0.064	0.002
ERR2631927	25	NH-Black	1	MSM	2013-8	0	0	0	Recent Negative	260___1682	11	485	701	0.032	0.032	0.19	0.006
ERR3201276	46	NH-White	1	MSM	2013-3	0	0	0	Recent Negative	2708___16	11	76	129	0.032	0.023	0.19	0.004
ERR3201004	30	Hispanic	1	MSM	2013-5	0	0	1	Recent Negative	1108	11	487	26	0.023	0.023	0.064	0.004
ERR2631807	32	NH-White	1	MSM	2013-11	1	0	0	Recent Negative	5004	11	488	359	0.016	0.016	0.032	0.002
ERR3200931	32	NH-Black	1	MSM	2013-9	0	0	1	Positive	5441	10	489	4	0.016	0.004	0.19	0.003
ERR2631774	32	NH-White	1	MSM	2013-12	0	0	1	Recent Negative	11080	10	79	634	0.016	0.016	0.38	0.008
ERR3201049	24	Hispanic	1	MSMW	2012-12	0	1	1	Recent Negative	5523___18	10	79	255	0.016	0.006	0.19	0.002
ERR3200845	36	NH-Black	1	MSM	2012-2	1	0	1	Unknown	8465	10	492	429	0.016	0.004	0.19	0.002
ERR3201355	24	NH-White	1	MSM	2013-5	0	0	0	Recent Negative	7268	10	493	65	0.016	0.002	0.023	0.003
ERR1204791	24	Hispanic	1	MSMW	2014-6	0	0	0	Recent Negative	9206	10	79	158	<=0.016	0.004	0.38	0.004
ERR3201067	54	NH-Black	1	MSW	2012-8	0	0	0	Recent Negative	5268	10	79	539	0.016	0.006	0.016	0.003
ERR3200868	40	NH-Black	1	MSW	2012-8	0	0	1	Recent Negative	5268	10	79	49	0.016	0.004	0.032	0.002
ERR3201111	24	Hispanic	1	MSMW	2012-12	1	1	0	Unknown	9206	10	79	591	0.016	0.004	0.016	0.002
ERR2632003	31	NH-Other	1	MSM	2013-10	0	1	1	Recent Negative	8465	10	498	9	0.016	0.006	0.19	0.003
ERR2632042	27	NH-White	1	MSM	2012-5	0	1	0	Recent Negative	5441	10	499	336	0.016	0.003	SUSCEPTIBLE	0.002
ERR1204795	38	NH-Black	1	MSW	2014-6	0	0	1	Unknown	5441	10	79	31	<=0.016	0.006	<=0.016	0.004
ERR3201046	33	Hispanic	1	MSM	2012-12	0	0	0	Recent Negative	7268	10	501	589	0.064	0.006	0.094	0.008
ERR3201108	31	NH-Black	1	MSW	2012-8	0	0	1	Recent Negative	40	10	502	85	0.016	0.002	0.016	0.0002
ERR3201283	26	NH-White	1	MSM	2012-10	0	0	0	Recent Negative	7268	10	503	204	0.016	0.012	0.19	0.006
ERR2632036	25	NH-Black	1	MSM	2012-5	0	NA	0	Recent Negative	7268	10	504	123	0.016	0.002	0.16	0.002
ERR3201116	28	NH-Black	1	MSW	2012-2	1	0	0	Recent Negative	25818_3#316___18	10	505	53	SUSCEPTIBLE	SUSCEPTIBLE	SUSCEPTIBLE	SUSCEPTIBLE
ERR3200825	24	NH-White	1	MSM	2013-9	0	0	1	Recent Negative	7268	10	506	353	0.032	0.006	0.023	0.003
ERR2631936	40	Hispanic	1	MSW	2013-9	0	0	0	Recent Negative	8465	10	507	712	0.016	0.006	0.094	0.003
ERR2631777	25	Hispanic	1	MSM	2013-12	0	0	0	Recent Negative	10941	10	508	406	0.016	0.016	0.094	0.004
ERR2631870	25	NH-Black	1	MSM	2015-9	0	1	1	Recent Negative	21242_3#148___1682	10	79	811	<= 0.016	0.008	0.25	0.004
ERR3200858	28	Hispanic	1	MSM	2013-8	0	1	1	Recent Negative	9383	10	510	97	0.016	0.012	0.25	0.003
