# Supplementary material for: The Distribution and Spread of Susceptible and Resistant Neisseria gonorrhoeae Across Demographic Groups in a Major Metropolitan Center
Source: Clin Infect Dis. 2020 Aug 23;73(9):e3146–55. doi: 10.1093/cid/ciaa1229 (PMC8563204; doi:10.1093/cid/ciaa1229)
Supplement: ciaa1229_suppl_Supplementary_Table-2 [file ciaa1229_suppl_supplementary_table-2.xlsx]

## Sheet: Sheet1
Supplementary Table 3. GC positive comparison by gender and demographic information, at BSTI clinics, 8/16/11-9/12/15
	Total					MSM					MSW					Female				Transgender
	GC NAAT Positive1,2		Study Isolate3		P-value	GC NAAT Positive1,2		Study Isolate3		P-value	GC NAAT Positive1,2		Study Isolate3		P-value	GC NAAT Positive1,2		Study Isolate3		GC NAAT Positive1,2		Study Isolate3
	N	%	N	%		N	%	N	%		N	%	N	%		N	%	N	%	N	%	N	%
Total	8399	1	827	1	-	3387	1	597	1	-	3276	1	192	1	-	1723	1	33	1	13	1	5	1
Overall Race/ethnicity
NH-White	1231	0.146565	249	0.301088	<0.01	1005	0.296723	235	0.393635	<0.01	136	0.041514	10	0.0520833	0.18	87	0.0504933	3	0.0909091	3	0.230769	1	0.2
NH-Black	4773	0.568282	345	0.41717		1184	0.349572	168	0.281407		2422	0.739316	151	0.786458		1165	0.676146	25	0.757576	2	0.153846	1	0.2
Hispanic	1862	0.221693	167	0.201935		936	0.276351	140	0.234506		553	0.168803	21	0.109375		366	0.21242	3	0.0909091	7	0.538462	3	0.6
NH-Other	533	0.0634599	66	0.0798065		262	0.0773546	54	0.0904523		165	0.0503663	10	0.0520833		105	0.0609402	2	0.0606061	1	0.0769231	0	0
Age Group
<20	969	0.115371	55	0.0665054	<0.01	142	0.041925	25	0.041876	<0.01	335	0.102259	20	0.104167	<0.01	492	0.285548	10	0.30303	0	0	0	0
20-24	2727	0.324682	239	0.288996		944	0.278713	168	0.281407		1054	0.321734	54	0.28125		726	0.421358	14	0.424242	3	0.230769	3	0.6
25-29	2137	0.254435	253	0.305925		1017	0.300266	197	0.329983		868	0.264957	49	0.255208		250	0.145096	6	0.181818	2	0.153846	1	0.2
30-34	1107	0.131801	131	0.158404		552	0.162976	107	0.179229		430	0.131258	23	0.119792		122	0.0708067	0	0	3	0.230769	1	0.2
35-39	589	0.0701274	53	0.0640871		293	0.0865072	36	0.0603015		219	0.0668498	15	0.078125		75	0.0435287	2	0.0606061	2	0.153846	0	0
40-44	393	0.0467913	45	0.0544135		208	0.0614113	28	0.0469012		153	0.0467033	17	0.0885417		31	0.0179919	0	0	1	0.0769231	0	0
45-49	231	0.0275033	20	0.0241838		124	0.0366106	16	0.0268007		93	0.0283883	4	0.0208333		13	0.00754498	0	0	1	0.0769231	0	0
50+	245	0.0291701	31	0.0374849		106	0.0312961	20	0.0335008		124	0.037851	10	0.0520833		14	0.00812536	1	0.030303	1	0.0769231	0	0
1 Does not include patients that contributed to the study isolates.
2 Deduplicated to the first time a patient tested NAAT positive
3 Deduplicated to the visit with the first isolate
